# Supplementary material for: Adaptive Potential of Intracolonial Genetic Variability in Coral Populations
Source: Ecol Evol. 2025 Nov 5;15(11):e72352. doi: 10.1002/ece3.72352 (PMC12589190; doi:10.1002/ece3.72352)
Supplement: Supplementary file 1 — Data S1: ece372352‐sup‐0001‐DataS1.xlsx. [file ECE3-15-e72352-s001.xlsx]

## Sheet: Table S1_Coloniality
specie_name	value
Acanthastrea brevis	colonial
Acanthastrea echinata	colonial
Dipsastraea faviaformis	colonial
Acanthastrea hemprichi	colonial
Acanthastrea ishigakiensis	colonial
Acanthastrea regularis	colonial
Acanthastrea rotundoflora	colonial
Acanthastrea subechinata	colonial
Acropora abrolhosensis	colonial
Acropora abrotanoides	colonial
Acropora aculeus	colonial
Acropora acuminata	colonial
Acropora akajimensis	colonial
Acropora anthocercis	colonial
Acropora appressa	colonial
Acropora arabensis	colonial
Acropora aspera	colonial
Acropora austera	colonial
Acropora awi	colonial
Acropora azurea	colonial
Acropora batunai	colonial
Acropora bifurcata	colonial
Acropora branchi	colonial
Acropora bushyensis	colonial
Acropora cardenae	colonial
Acropora carduus	colonial
Acropora caroliniana	colonial
Acropora cerealis	colonial
Acropora cervicornis	colonial
Acropora chesterfieldensis	colonial
Acropora clathrata	colonial
Acropora convexa	colonial
Acropora cophodactyla	colonial
Acropora copiosa	colonial
Acropora cylindrica	colonial
Acropora cytherea	colonial
Acropora dendrum	colonial
Acropora derawanensis	colonial
Acropora desalwii	colonial
Acropora digitifera	colonial
Acropora divaricata	colonial
Acropora donei	colonial
Acropora downingi	colonial
Acropora echinata	colonial
Acropora efflorescens	colonial
Acropora elegans	colonial
Acropora elegantula	colonial
Acropora elseyi	colonial
Acropora exquisita	colonial
Acropora fastigata	colonial
Acropora fenneri	colonial
Acropora filiformis	colonial
Acropora florida	colonial
Acropora forskali	colonial
Acropora gemmifera	colonial
Acropora glauca	colonial
Acropora globiceps	colonial
Acropora gomezi	colonial
Acropora grandis	colonial
Acropora granulosa	colonial
Acropora haimei	colonial
Acropora hemprichii	colonial
Acropora hoeksemai	colonial
Acropora horrida	colonial
Acropora humilis	colonial
Acropora hyacinthus	colonial
Acropora indonesia	colonial
Acropora inermis	colonial
Acropora insignis	colonial
Acropora intermedia	colonial
Acropora irregularis	colonial
Acropora jacquelineae	colonial
Acropora japonica	colonial
Acropora kimbeensis	colonial
Acropora kirstyae	colonial
Acropora kosurini	colonial
Acropora lamarcki	colonial
Acropora latistella	colonial
Acropora lianae	colonial
Acropora listeri	colonial
Acropora loisetteae	colonial
Acropora lokani	colonial
Acropora longicyathus	colonial
Acropora loripes	colonial
Acropora loveli	colonial
Acropora lutkeni	colonial
Acropora macrostoma	colonial
Acropora maryae	colonial
Acropora massawensis	colonial
Acropora meridiana	colonial
Acropora microclados	colonial
Acropora microphthalma	colonial
Acropora millepora	colonial
Acropora minuta	colonial
Acropora mirabilis	colonial
Acropora monticulosa	colonial
Acropora multiacuta	colonial
Acropora muricata	colonial
Acropora nana	colonial
Acropora nasuta	colonial
Acropora natalensis	colonial
Acropora navini	colonial
Acropora ocellata	colonial
Acropora orbicularis	colonial
Acropora palmata	colonial
Acropora palmerae	colonial
Acropora paniculata	colonial
Acropora papillare	colonial
Acropora parahemprichii	colonial
Acropora parapharaonis	colonial
Acropora parilis	colonial
Acropora pectinatus	colonial
Acropora pharaonis	colonial
Acropora pichoni	colonial
Acropora pinguis	colonial
Acropora plana	colonial
Acropora plantaginea	colonial
Acropora plumosa	colonial
Acropora polystoma	colonial
Acropora prolifera	colonial
Acropora prostrata	colonial
Acropora proximalis	colonial
Acropora pruinosa	colonial
Acropora pulchra	colonial
Acropora rambleri	colonial
Acropora retusa	colonial
Acropora robusta	colonial
Acropora rosaria	colonial
Acropora roseni	colonial
Acropora rudis	colonial
Acropora rufus	colonial
Acropora russelli	colonial
Acropora samoensis	colonial
Acropora sarmentosa	colonial
Acropora scherzeriana	colonial
Acropora schmitti	colonial
Acropora secale	colonial
Acropora sekiseiensis	colonial
Acropora selago	colonial
Acropora seriata	colonial
Acropora simplex	colonial
Acropora solitaryensis	colonial
Acropora speciosa	colonial
Acropora spicifera	colonial
Acropora squarrosa	colonial
Acropora stoddarti	colonial
Acropora striata	colonial
Acropora subglabra	colonial
Acropora subulata	colonial
Acropora suharsonoi	colonial
Acropora tanegashimensis	colonial
Acropora tenella	colonial
Acropora tenuis	colonial
Acropora teres	colonial
Acropora tizardi	colonial
Acropora torihalimeda	colonial
Acropora torresiana	colonial
Acropora tortuosa	colonial
Acropora tumida	colonial
Acropora turaki	colonial
Acropora tutuilensis	colonial
Acropora valenciennesi	colonial
Acropora valida	colonial
Acropora variabilis	colonial
Acropora variolosa	colonial
Acropora vaughani	colonial
Acropora vermiculata	colonial
Acropora verweyi	colonial
Acropora walindii	colonial
Acropora willisae	colonial
Acropora yongei	colonial
Agaricia agaricites	colonial
Agaricia fragilis	colonial
Agaricia grahamae	colonial
Agaricia humilis	colonial
Agaricia lamarcki	colonial
Agaricia tenuifolia	colonial
Agaricia undata	colonial
Alveopora allingi	colonial
Alveopora catalai	colonial
Alveopora daedalea	colonial
Alveopora excelsa	colonial
Alveopora fenestrata	colonial
Alveopora gigas	colonial
Alveopora japonica	colonial
Alveopora marionensis	colonial
Alveopora minuta	colonial
Alveopora ocellata	colonial
Alveopora spongiosa	colonial
Alveopora tizardi	colonial
Alveopora verrilliana	colonial
Alveopora viridis	colonial
Anacropora forbesi	colonial
Anacropora matthai	colonial
Anacropora pillai	colonial
Anacropora puertogalerae	colonial
Anacropora reticulata	colonial
Anacropora spinosa	colonial
Anacropora spumosa	colonial
Anomastraea irregularis	colonial
Astrangia poculata	colonial
Astrea annuligera	colonial
Astrea curta	colonial
Astrea devantieri	colonial
Astreopora cucullata	colonial
Astreopora expansa	colonial
Astreopora gracilis	colonial
Astreopora incrustans	colonial
Astreopora listeri	colonial
Astreopora macrostoma	colonial
Astreopora moretonensis	colonial
Astreopora myriophthalma	colonial
Astreopora ocellata	colonial
Astreopora randalli	colonial
Astreopora scabra	colonial
Astreopora suggesta	colonial
Australogyra zelli	colonial
Balanophyllia europaea	solitary
Bernardpora stutchburyi	colonial
Blastomussa loyae	colonial
Blastomussa omanensis	colonial
Blastomussa wellsi	colonial
Boninastrea boninensis	colonial
Cantharellus doederleini	solitary
Cantharellus jebbi	both
Cantharellus noumeae	both
Catalaphyllia jardinei	colonial
Caulastraea connata	colonial
Caulastraea curvata	colonial
Caulastraea echinulata	colonial
Caulastraea furcata	colonial
Caulastraea tumida	colonial
Cladocora arbuscula	colonial
Cladocora caespitosa	colonial
Coelastrea aspera	colonial
Coelastrea palauensis	colonial
Coeloseris mayeri	colonial
Colpophyllia natans	colonial
Coscinaraea columna	colonial
Coscinaraea crassa	colonial
Coscinaraea exesa	colonial
Coscinaraea hahazimaensis	colonial
Coscinaraea marshae	colonial
Coscinaraea mcneilli	colonial
Coscinaraea monile	colonial
Ctenactis albitentaculata	solitary
Ctenactis crassa	solitary
Ctenactis echinata	solitary
Ctenella chagius	colonial
Cycloseris boschmai	solitary
Cycloseris costulata	solitary
Cycloseris curvata	solitary
Cycloseris cyclolites	solitary
Cycloseris distorta	solitary
Cycloseris explanulata	solitary
Cycloseris fragilis	solitary
Cycloseris hexagonalis	solitary
Cycloseris mokai	solitary
Cycloseris sinensis	solitary
Cycloseris somervillei	solitary
Cycloseris tenuis	solitary
Cycloseris vaughani	solitary
Cycloseris wellsi	solitary
Cynarina lacrymalis	solitary
Cyphastrea agassizi	colonial
Cyphastrea chalcidicum	colonial
Cyphastrea decadia	colonial
Cyphastrea hexasepta	colonial
Cyphastrea japonica	colonial
Cyphastrea microphthalma	colonial
Cyphastrea ocellina	colonial
Cyphastrea serailia	colonial
Danafungia horrida	solitary
Danafungia scruposa	solitary
Dendrogyra cylindrus	colonial
Dichocoenia stokesi	colonial
Diploastrea heliopora	colonial
Diploria labyrinthiformis	colonial
Dipsastraea albida	colonial
Dipsastraea amicorum	colonial
Dipsastraea danai	colonial
Dipsastraea favus	colonial
Dipsastraea helianthoides	colonial
Dipsastraea lacuna	colonial
Dipsastraea laddi	colonial
Dipsastraea laxa	colonial
Dipsastraea lizardensis	colonial
Dipsastraea maritima	colonial
Dipsastraea marshae	colonial
Dipsastraea matthaii	colonial
Dipsastraea maxima	colonial
Dipsastraea pallida	colonial
Dipsastraea rosaria	colonial
Dipsastraea rotumana	colonial
Dipsastraea speciosa	colonial
Dipsastraea truncata	colonial
Dipsastraea veroni	colonial
Dipsastraea vietnamensis	colonial
Duncanopsammia axifuga	colonial
Duncanopsammia peltata	colonial
Echinomorpha nishihirai	both
Echinophyllia aspera	colonial
Echinophyllia costata	colonial
Echinophyllia echinata	colonial
Echinophyllia echinoporoides	colonial
Echinophyllia orpheensis	colonial
Echinophyllia patula	colonial
Echinophyllia pectinata	colonial
Echinopora ashmorensis	colonial
Echinopora forskaliana	colonial
Echinopora fruticulosa	colonial
Echinopora gemmacea	colonial
Echinopora hirsutissima	colonial
Echinopora horrida	colonial
Echinopora irregularis	colonial
Echinopora lamellosa	colonial
Echinopora mammiformis	colonial
Echinopora pacificus	colonial
Echinopora robusta	colonial
Echinopora taylorae	colonial
Echinopora tiranensis	colonial
Erythrastrea flabellata	colonial
Euphyllia ancora	colonial
Euphyllia cristata	colonial
Euphyllia divisa	colonial
Euphyllia glabrescens	colonial
Euphyllia paraancora	colonial
Euphyllia paradivisa	colonial
Euphyllia paraglabrescens	colonial
Euphyllia yaeyamaensis	colonial
Eusmilia fastigiata	colonial
Favia fragum	colonial
Favites abdita	colonial
Favites acuticollis	colonial
Favites chinensis	colonial
Favites colemani	colonial
Favites complanata	colonial
Favites flexuosa	colonial
Favites halicora	colonial
Favites magnistellata	colonial
Favites micropentagonus	colonial
Favites paraflexuosus	colonial
Favites pentagona	colonial
Favites rotundata	colonial
Favites spinosa	colonial
Favites stylifera	colonial
Favites valenciennesi	colonial
Favites vasta	colonial
Fungia fungites	solitary
Galaxea acrhelia	colonial
Galaxea astreata	colonial
Galaxea cryptoramosa	colonial
Galaxea fascicularis	colonial
Galaxea horrescens	colonial
Galaxea longisepta	colonial
Galaxea paucisepta	colonial
Gardineroseris planulata	colonial
Goniastrea columella	colonial
Goniastrea edwardsi	colonial
Goniastrea favulus	colonial
Goniastrea minuta	colonial
Goniastrea pectinata	colonial
Goniastrea ramosa	colonial
Goniastrea retiformis	colonial
Goniastrea stelligera	colonial
Goniastrea thecata	colonial
Goniopora albiconus	colonial
Goniopora burgosi	colonial
Goniopora cellulosa	colonial
Goniopora ciliatus	colonial
Goniopora columna	colonial
Goniopora djiboutiensis	colonial
Goniopora eclipsensis	colonial
Goniopora fruticosa	colonial
Goniopora lobata	colonial
Goniopora minor	colonial
Goniopora norfolkensis	colonial
Goniopora paliformis	colonial
Goniopora palmensis	colonial
Goniopora pandoraensis	colonial
Goniopora pearsoni	colonial
Goniopora pendulus	colonial
Goniopora planulata	colonial
Goniopora savignyi	colonial
Goniopora somaliensis	colonial
Goniopora stokesi	colonial
Goniopora sultani	colonial
Goniopora tenella	colonial
Goniopora tenuidens	colonial
Gyrosmilia interrupta	colonial
Halomitra clavator	colonial
Halomitra pileus	colonial
Heliofungia actiniformis	solitary
Herpolitha limax	colonial
Heterocyathus aequicostatus	solitary
Heteropsammia cochlea	colonial
Homophyllia australis	both
Homophyllia bowerbanki	colonial
Homophyllia hillae	colonial
Horastrea indica	colonial
Hydnophora bonsai	colonial
Hydnophora exesa	colonial
Hydnophora grandis	colonial
Hydnophora microconos	colonial
Hydnophora pilosa	colonial
Hydnophora rigida	colonial
Australophyllia wilsoni	colonial
Indophyllia macassarensis	solitary
Isophyllia rigida	colonial
Isophyllia sinuosa	colonial
Isopora brueggemanni	colonial
Isopora crateriformis	colonial
Isopora cuneata	colonial
Isopora elizabethensis	colonial
Isopora palifera	colonial
Isopora togianensis	colonial
Leptastrea aequalis	colonial
Leptastrea bewickensis	colonial
Leptastrea bottae	colonial
Leptastrea inaequalis	colonial
Leptastrea pruinosa	colonial
Leptastrea purpurea	colonial
Leptastrea transversa	colonial
Leptoria irregularis	colonial
Leptoria phrygia	colonial
Leptoseris amitoriensis	colonial
Leptoseris cailleti	colonial
Leptoseris cucullata	colonial
Leptoseris explanata	colonial
Leptoseris foliosa	colonial
Leptoseris gardineri	colonial
Leptoseris hawaiiensis	colonial
Leptoseris incrustans	colonial
Leptoseris mycetoseroides	colonial
Leptoseris papyracea	colonial
Leptoseris scabra	colonial
Leptoseris solida	colonial
Leptoseris striata	colonial
Leptoseris tubulifera	colonial
Leptoseris yabei	colonial
Lithophyllon concinna	solitary
Lithophyllon repanda	solitary
Lithophyllon scabra	solitary
Lithophyllon spinifer	solitary
Lithophyllon undulatum	colonial
Lobactis scutaria	solitary
Lobophyllia corymbosa	colonial
Lobophyllia dentata	colonial
Lobophyllia diminuta	colonial
Lobophyllia flabelliformis	colonial
Lobophyllia hataii	colonial
Lobophyllia hemprichii	colonial
Lobophyllia pachysepta	colonial
Lobophyllia robusta	colonial
Lobophyllia serrata	colonial
Madracis asanoi	colonial
Madracis asperula	colonial
Madracis decactis	colonial
Madracis formosa	colonial
Madracis kirbyi	colonial
Madracis mirabilis	colonial
Madracis pharensis	colonial
Madracis senaria	colonial
Manicina areolata	colonial
Meandrina braziliensis	colonial
Meandrina meandrites	colonial
Merulina ampliata	colonial
Merulina scabricula	colonial
Merulina scheeri	colonial
Merulina triangularis	colonial
Micromussa amakusensis	colonial
Micromussa diminuta	colonial
Micromussa lordhowensis	colonial
Micromussa minuta	colonial
Montastraea cavernosa	colonial
Micromussa multipunctata	colonial
Montigyra kenti	colonial
Montipora aequituberculata	colonial
Montipora altasepta	colonial
Montipora angulata	colonial
Montipora aspergillus	colonial
Montipora australiensis	colonial
Montipora cactus	colonial
Montipora calcarea	colonial
Montipora caliculata	colonial
Montipora capitata	colonial
Montipora capricornis	colonial
Montipora cebuensis	colonial
Montipora circumvallata	colonial
Montipora cocosensis	colonial
Montipora confusa	colonial
Montipora corbettensis	colonial
Montipora crassituberculata	colonial
Montipora cryptus	colonial
Montipora danae	colonial
Montipora delicatula	colonial
Montipora digitata	colonial
Montipora dilatata	colonial
Montipora efflorescens	colonial
Montipora effusa	colonial
Montipora flabellata	colonial
Montipora florida	colonial
Montipora floweri	colonial
Montipora foliosa	colonial
Montipora foveolata	colonial
Montipora friabilis	colonial
Montipora gaimardi	colonial
Montipora grisea	colonial
Montipora hemispherica	colonial
Montipora hirsuta	colonial
Montipora hispida	colonial
Montipora hodgsoni	colonial
Montipora hoffmeisteri	colonial
Montipora incrassata	colonial
Montipora informis	colonial
Montipora kellyi	colonial
Montipora lobulata	colonial
Montipora mactanensis	colonial
Montipora malampaya	colonial
Montipora meandrina	colonial
Montipora millepora	colonial
Montipora mollis	colonial
Montipora monasteriata	colonial
Montipora niugini	colonial
Montipora nodosa	colonial
Montipora orientalis	colonial
Montipora pachytuberculata	colonial
Montipora palawanensis	colonial
Montipora patula	colonial
Montipora peltiformis	colonial
Montipora porites	colonial
Montipora samarensis	colonial
Montipora saudii	colonial
Montipora setosa	colonial
Montipora spongiosa	colonial
Montipora spongodes	colonial
Montipora spumosa	colonial
Montipora stellata	colonial
Montipora stilosa	colonial
Montipora taiwanensis	colonial
Montipora tuberculosa	colonial
Montipora turgescens	colonial
Montipora turtlensis	colonial
Montipora undata	colonial
Montipora venosa	colonial
Montipora verrilli	colonial
Montipora verrucosa	colonial
Montipora verruculosa	colonial
Montipora vietnamensis	colonial
Moseleya latistellata	colonial
Mussa angulosa	both
Mussismilia braziliensis	colonial
Mussismilia harttii	colonial
Mussismilia hispida	colonial
Mussismilia leptophylla	colonial
Mycedium elephantotus	colonial
Mycedium mancaoi	colonial
Mycedium robokaki	colonial
Mycedium steeni	colonial
Mycedium umbra	colonial
Mycetophyllia aliciae	colonial
Mycetophyllia danaana	colonial
Mycetophyllia ferox	colonial
Mycetophyllia lamarckiana	colonial
Mycetophyllia reesi	colonial
Nemenzophyllia turbida	colonial
Oculina diffusa	colonial
Oculina patagonica	colonial
Oculina robusta	colonial
Oculina valenciennesi	colonial
Oculina varicosa	colonial
Orbicella annularis	colonial
Oulastrea crispata	colonial
Oulophyllia bennettae	colonial
Oulophyllia crispa	colonial
Oulophyllia levis	colonial
Oxypora convoluta	colonial
Oxypora crassispinosa	colonial
Oxypora egyptensis	colonial
Oxypora glabra	colonial
Oxypora lacera	colonial
Pachyseris foliosa	colonial
Pachyseris gemmae	colonial
Pachyseris involuta	colonial
Pachyseris rugosa	colonial
Pachyseris speciosa	colonial
Palauastrea ramosa	colonial
Paragoniastrea australensis	colonial
Paragoniastrea deformis	colonial
Paragoniastrea russelli	colonial
Paramontastraea peresi	colonial
Paramontastraea salebrosa	colonial
Paramontastraea serageldini	colonial
Parascolymia rowleyensis	colonial
Parascolymia vitiensis	both
Pavona bipartita	colonial
Pavona cactus	colonial
Pavona clavus	colonial
Pavona decussata	colonial
Pavona diffluens	colonial
Pavona duerdeni	colonial
Pavona explanulata	colonial
Pavona frondifera	colonial
Pavona gigantea	colonial
Pavona maldivensis	colonial
Pavona minuta	colonial
Pavona varians	colonial
Pavona venosa	colonial
Pectinia africanus	colonial
Pectinia alcicornis	colonial
Pectinia elongata	colonial
Pectinia lactuca	colonial
Pectinia maxima	colonial
Pectinia paeonia	colonial
Pectinia pygmaeus	colonial
Pectinia teres	colonial
Physogyra lichtensteini	colonial
Physophyllia ayleni	colonial
Platygyra acuta	colonial
Platygyra carnosus	colonial
Platygyra contorta	colonial
Platygyra crosslandi	colonial
Platygyra daedalea	colonial
Platygyra lamellina	colonial
Platygyra pini	colonial
Platygyra ryukyuensis	colonial
Platygyra sinensis	colonial
Platygyra verweyi	colonial
Plerogyra discus	colonial
Plerogyra simplex	colonial
Plerogyra sinuosa	colonial
Plesiastrea versipora	colonial
Pleuractis granulosa	solitary
Pleuractis moluccensis	solitary
Pleuractis paumotensis	solitary
Pleuractis seychellensis	solitary
Pleuractis taiwanensis	solitary
Pocillopora ankeli	colonial
Pocillopora capitata	colonial
Pocillopora damicornis	colonial
Pocillopora danae	colonial
Pocillopora effusa	colonial
Pocillopora elegans	colonial
Pocillopora eydouxi	colonial
Pocillopora fungiformis	colonial
Pocillopora indiania	colonial
Pocillopora inflata	colonial
Pocillopora kelleheri	colonial
Pocillopora ligulata	colonial
Pocillopora meandrina	colonial
Pocillopora molokensis	colonial
Pocillopora verrucosa	colonial
Pocillopora woodjonesi	colonial
Pocillopora zelli	colonial
Podabacia crustacea	colonial
Podabacia lankaensis	colonial
Podabacia motuporensis	colonial
Podabacia sinai	colonial
Polyphyllia novaehiberniae	colonial
Polyphyllia talpina	colonial
Porites annae	colonial
Porites aranetai	colonial
Porites arnaudi	colonial
Porites astreoides	colonial
Porites attenuata	colonial
Porites australiensis	colonial
Porites bernardi	colonial
Porites brighami	colonial
Porites cocosensis	colonial
Porites colonensis	colonial
Porites columnaris	colonial
Porites compressa	colonial
Porites cumulatus	colonial
Porites cylindrica	colonial
Porites deformis	colonial
Porites densa	colonial
Porites desilveri	colonial
Porites divaricata	colonial
Porites echinulata	colonial
Porites eridani	colonial
Porites evermanni	colonial
Porites flavus	colonial
Porites furcata	colonial
Porites harrisoni	colonial
Porites heronensis	colonial
Porites horizontalata	colonial
Porites latistella	colonial
Porites lichen	colonial
Porites lobata	colonial
Porites lutea	colonial
Porites mayeri	colonial
Porites monticulosa	colonial
Porites murrayensis	colonial
Porites myrmidonensis	colonial
Porites napopora	colonial
Porites negrosensis	colonial
Porites nigrescens	colonial
Porites nodifera	colonial
Porites okinawensis	colonial
Porites ornata	colonial
Porites panamensis	colonial
Porites porites	colonial
Porites profundus	colonial
Porites pukoensis	colonial
Porites rugosa	colonial
Porites rus	colonial
Porites sillimaniani	colonial
Porites solida	colonial
Porites somaliensis	colonial
Porites stephensoni	colonial
Porites tuberculosa	colonial
Porites vaughani	colonial
Psammocora contigua	colonial
Psammocora digitata	colonial
Psammocora haimiana	colonial
Psammocora verrilli	colonial
Psammocora profundacella	colonial
Psammocora stellata	colonial
Psammocora superficialis	colonial
Pseudodiploria clivosa	colonial
Pseudodiploria strigosa	colonial
Pseudosiderastrea tayamai	colonial
Sandalolitha dentata	colonial
Sandalolitha robusta	colonial
Scapophyllia cylindrica	colonial
Schizoculina africana	colonial
Schizoculina fissipara	colonial
Sclerophyllia maxima	colonial
Scolymia cubensis	solitary
Seriatopora aculeata	colonial
Seriatopora caliendrum	colonial
Seriatopora dentritica	colonial
Seriatopora guttata	colonial
Seriatopora hystrix	colonial
Seriatopora stellata	colonial
Siderastrea glynni	colonial
Siderastrea radians	colonial
Siderastrea savignyana	colonial
Siderastrea siderea	colonial
Siderastrea stellata	colonial
Simplastrea vesicularis	colonial
Solenastrea bournoni	colonial
Solenastrea hyades	colonial
Stephanocoenia intersepta	colonial
Stylaraea punctata	colonial
Stylocoeniella armata	colonial
Stylocoeniella cocosensis	colonial
Stylocoeniella guentheri	colonial
Stylophora danae	colonial
Stylophora kuehlmanni	colonial
Stylophora madagascarensis	colonial
Stylophora mamillata	colonial
Stylophora pistillata	colonial
Stylophora subseriata	colonial
Stylophora wellsi	colonial
Symphyllia agaricia	colonial
Symphyllia erythraea	colonial
Symphyllia hassi	colonial
Symphyllia radians	colonial
Symphyllia recta	colonial
Symphyllia valenciennesii	colonial
Trachyphyllia geoffroyi	colonial
Turbinaria bifrons	colonial
Turbinaria conspicua	colonial
Turbinaria frondens	colonial
Turbinaria heronensis	colonial
Turbinaria irregularis	colonial
Turbinaria mesenterina	colonial
Turbinaria patula	colonial
Turbinaria radicalis	colonial
Turbinaria reniformis	colonial
Turbinaria stellulata	colonial
Zoopilus echinatus	colonial
Acropora abrolhosensis	colonial
Acropora abrotanoides	colonial
Acropora aculeus	colonial
Acropora acuminata	colonial
Acropora anthocercis	colonial
Acropora arabensis	colonial
Acropora aspera	colonial
Acropora austera	colonial
Acropora awi	colonial
Acropora batunai	colonial
Acropora bushyensis	colonial
Acropora carduus	colonial
Acropora caroliniana	colonial
Acropora cerealis	colonial
Acropora cervicornis	colonial
Acropora chesterfieldensis	colonial
Acropora clathrata	colonial
Acropora cytherea	colonial
Acropora dendrum	colonial
Acropora derawanensis	colonial
Acropora desalwii	colonial
Acropora digitifera	colonial
Acropora divaricata	colonial
Acropora donei	colonial
Acropora downingi	colonial
Acropora echinata	colonial
Acropora elegans	colonial
Acropora elseyi	colonial
Acropora eurystoma	colonial
Acropora florida	colonial
Acropora forskali	colonial
Acropora glauca	colonial
Acropora globiceps	colonial
Acropora grandis	colonial
Acropora granulosa	colonial
Acropora halmaherae	colonial
Acropora hemprichii	colonial
Acropora hoeksemai	colonial
Acropora horrida	colonial
Acropora humilis	colonial
Acropora hyacinthus	colonial
Acropora indonesia	colonial
Acropora intermedia	colonial
Acropora jacquelineae	colonial
Acropora japonica	colonial
Acropora kimbeensis	colonial
Acropora kirstyae	colonial
Acropora kosurini	colonial
Acropora latistella	colonial
Acropora listeri	colonial
Acropora loisetteae	colonial
Acropora lokani	colonial
Acropora longicyathus	colonial
Acropora loripes	colonial
Acropora loveli	colonial
Acropora lutkeni	colonial
Acropora microclados	colonial
Acropora microphthalma	colonial
Acropora millepora	colonial
Acropora monticulosa	colonial
Acropora mossambica	colonial
Acropora multiacuta	colonial
Acropora muricata	colonial
Acropora nana	colonial
Acropora nasuta	colonial
Acropora palmata	colonial
Acropora palmerae	colonial
Acropora paniculata	colonial
Acropora papillare	colonial
Acropora parapharaonis	colonial
Acropora pichoni	colonial
Acropora plumosa	colonial
Acropora polystoma	colonial
Acropora prolifera	colonial
Acropora pruinosa	colonial
Acropora pulchra	colonial
Acropora retusa	colonial
Acropora robusta	colonial
Acropora rongelapensis	colonial
Acropora roseni	colonial
Acropora rudis	colonial
Acropora russelli	colonial
Acropora sarmentosa	colonial
Acropora secale	colonial
Acropora selago	colonial
Acropora simplex	colonial
Acropora solitaryensis	colonial
Acropora spathulata	colonial
Acropora speciosa	colonial
Acropora spicifera	colonial
Acropora squarrosa	colonial
Acropora stoddarti	colonial
Acropora striata	colonial
Acropora subglabra	colonial
Acropora subulata	colonial
Acropora suharsonoi	colonial
Acropora sukarnoi	colonial
Acropora tanegashimensis	colonial
Acropora tenella	colonial
Acropora tenuis	colonial
Acropora torihalimeda	colonial
Acropora tortuosa	colonial
Acropora tumida	colonial
Acropora turaki	colonial
Acropora valenciennesi	colonial
Acropora valida	colonial
Acropora variolosa	colonial
Acropora vaughani	colonial
Acropora verweyi	colonial
Acropora walindii	colonial
Acropora willisae	colonial
Acropora yongei	colonial
Isopora brueggemanni	colonial
Isopora crateriformis	colonial
Isopora cuneata	colonial
Isopora elizabethensis	colonial
Isopora palifera	colonial
Isopora togianensis	colonial

## Sheet: Table S2_Coral_Maximum_Diameter
specie_name	subclass	standard_unit	value
Acropora abrolhosensis	Hexacorallia	cm	1000
Acropora aculeus	Hexacorallia	cm	40
Acropora acuminata	Hexacorallia	cm	200
Acropora anthocercis	Hexacorallia	cm	100
Acropora awi	Hexacorallia	cm	150
Acropora azurea	Hexacorallia	cm	15
Acropora batunai	Hexacorallia	cm	125
Acropora bushyensis	Hexacorallia	cm	25
Acropora caroliniana	Hexacorallia	cm	50
Acropora cerealis	Hexacorallia	cm	50
Acropora cervicornis	Hexacorallia	cm	111
Acropora cylindrica	Hexacorallia	cm	100
Acropora cytherea	Hexacorallia	cm	300
Acropora dendrum	Hexacorallia	cm	100
Acropora derawanensis	Hexacorallia	cm	100
Acropora desalwii	Hexacorallia	cm	30
Acropora digitifera	Hexacorallia	cm	100
Acropora donei	Hexacorallia	cm	300
Acropora echinata	Hexacorallia	cm	150
Acropora efflorescens	Hexacorallia	cm	200
Acropora elseyi	Hexacorallia	cm	50
Acropora fenneri	Hexacorallia	cm	100
Acropora florida	Hexacorallia	cm	1500
Acropora grandis	Hexacorallia	cm	700
Acropora granulosa	Hexacorallia	cm	100
Acropora hemprichii	Hexacorallia	cm	200
Acropora hoeksemai	Hexacorallia	cm	400
Acropora horrida	Hexacorallia	cm	200
Acropora hyacinthus	Hexacorallia	cm	300
Acropora indonesia	Hexacorallia	cm	100
Acropora intermedia	Hexacorallia	cm	500
Acropora irregularis	Hexacorallia	cm	300
Acropora jacquelineae	Hexacorallia	cm	100
Acropora lamarcki	Hexacorallia	cm	200
Acropora lianae	Hexacorallia	cm	50
Acropora lokani	Hexacorallia	cm	30
Acropora loripes	Hexacorallia	cm	50
Acropora lutkeni	Hexacorallia	cm	600
Acropora macrostoma	Hexacorallia	cm	100
Acropora maryae	Hexacorallia	cm	100
Acropora massawensis	Hexacorallia	cm	200
Acropora meridiana	Hexacorallia	cm	100
Acropora microclados	Hexacorallia	cm	100
Acropora microphthalma	Hexacorallia	cm	200
Acropora monticulosa	Hexacorallia	cm	300
Acropora muricata	Hexacorallia	cm	1000
Acropora nana	Hexacorallia	cm	15
Acropora nasuta	Hexacorallia	cm	80
Acropora palmata	Hexacorallia	cm	400
Acropora palmerae	Hexacorallia	cm	200
Acropora paniculata	Hexacorallia	cm	200
Acropora parahemprichii	Hexacorallia	cm	400
Acropora pectinatus	Hexacorallia	cm	100
Acropora pichoni	Hexacorallia	cm	100
Acropora pinguis	Hexacorallia	cm	200
Acropora polystoma	Hexacorallia	cm	80
Acropora pruinosa	Hexacorallia	cm	100
Acropora pulchra	Hexacorallia	cm	500
Acropora rambleri	Hexacorallia	cm	100
Acropora roseni	Hexacorallia	cm	200
Acropora rudis	Hexacorallia	cm	100
Acropora samoensis	Hexacorallia	cm	100
Acropora sarmentosa	Hexacorallia	cm	30
Acropora secale	Hexacorallia	cm	100
Acropora selago	Hexacorallia	cm	75
Acropora simplex	Hexacorallia	cm	100
Acropora solitaryensis	Hexacorallia	cm	300
Acropora speciosa	Hexacorallia	cm	50
Acropora stoddarti	Hexacorallia	cm	200
Acropora subulata	Hexacorallia	cm	300
Acropora sukarnoi	Hexacorallia	cm	150
Acropora tumida	Hexacorallia	cm	300
Acropora turaki	Hexacorallia	cm	200
Acropora valenciennesi	Hexacorallia	cm	400
Acropora valida	Hexacorallia	cm	50
Acropora valida	Hexacorallia	cm	50
Acropora walindii	Hexacorallia	cm	100
Acropora willisae	Hexacorallia	cm	100
Acropora willisae	Hexacorallia	cm	40
Acropora yongei	Hexacorallia	cm	200
Agaricia agaricites	Hexacorallia	cm	60
Agaricia agaricites	Hexacorallia	cm	9.91
Agaricia fragilis	Hexacorallia	cm	4.74
Agaricia humilis	Hexacorallia	cm	12
Agaricia lamarcki	Hexacorallia	cm	11.21
Alveopora catalai	Hexacorallia	cm	1000
Alveopora excelsa	Hexacorallia	cm	200
Alveopora japonica	Hexacorallia	cm	4
Alveopora minuta	Hexacorallia	cm	10
Alveopora spongiosa	Hexacorallia	cm	200
Astrea devantieri	Hexacorallia	cm	150
Astreopora incrustans	Hexacorallia	cm	100
Australogyra zelli	Hexacorallia	cm	200
Balanophyllia europaea	Hexacorallia	cm	2
Cantharellus doederleini	Hexacorallia	cm	5
Cantharellus jebbi	Hexacorallia	cm	20
Cantharellus noumeae	Hexacorallia	cm	20
Catalaphyllia jardinei	Hexacorallia	cm	100
Caulastraea curvata	Hexacorallia	cm	100
Caulastraea furcata	Hexacorallia	cm	500
Caulastraea tumida	Hexacorallia	cm	100
Cladocora caespitosa	Hexacorallia	cm	50
Coelastrea aspera	Hexacorallia	cm	500
Coelastrea palauensis	Hexacorallia	cm	20
Colpophyllia breviserialis	Hexacorallia	cm	50
Colpophyllia natans	Hexacorallia	cm	200
Cycloseris costulata	Hexacorallia	cm	8
Cycloseris curvata	Hexacorallia	cm	9
Cycloseris cyclolites	Hexacorallia	cm	40
Cycloseris distorta	Hexacorallia	cm	4
Cycloseris fragilis	Hexacorallia	cm	7
Cycloseris hexagonalis	Hexacorallia	cm	9
Cycloseris mokai	Hexacorallia	cm	10
Cycloseris somervillei	Hexacorallia	cm	13
Cyphastrea chalcidicum	Hexacorallia	cm	100
Danafungia horrida	Hexacorallia	cm	20
Danafungia scruposa	Hexacorallia	cm	24
Dendrogyra cylindrus	Hexacorallia	cm	200
Dichocoenia stellaris	Hexacorallia	cm	30
Dichocoenia stokesi	Hexacorallia	cm	55
Diploastrea heliopora	Hexacorallia	cm	700
Diploria labyrinthiformis	Hexacorallia	cm	32.33
Dipsastraea faviaformis	Hexacorallia	cm	20
Dipsastraea favus	Hexacorallia	cm	37
Dipsastraea lacuna	Hexacorallia	cm	100
Dipsastraea lizardensis	Hexacorallia	cm	100
Dipsastraea marshae	Hexacorallia	cm	60
Dipsastraea rosaria	Hexacorallia	cm	100
Dipsastraea speciosa	Hexacorallia	cm	75
Echinophyllia costata	Hexacorallia	cm	80
Echinophyllia orpheensis	Hexacorallia	cm	50
Echinopora ashmorensis	Hexacorallia	cm	200
Echinopora fruticulosa	Hexacorallia	cm	200
Echinopora horrida	Hexacorallia	cm	500
Echinopora lamellosa	Hexacorallia	cm	500
Echinopora mammiformis	Hexacorallia	cm	500
Erythrastrea flabellata	Hexacorallia	cm	100
Euphyllia ancora	Hexacorallia	cm	100
Euphyllia cristata	Hexacorallia	cm	12
Euphyllia divisa	Hexacorallia	cm	100
Eusmilia fastigiata	Hexacorallia	cm	250
Favia fragum	Hexacorallia	cm	5
Favites abdita	Hexacorallia	cm	100
Favites colemani	Hexacorallia	cm	40
Favites magnistellata	Hexacorallia	cm	200
Favites micropentagonus	Hexacorallia	cm	50
Favites paraflexuosus	Hexacorallia	cm	60
Favites pentagona	Hexacorallia	cm	100
Fungia fungites	Hexacorallia	cm	28
Galaxea acrhelia	Hexacorallia	cm	200
Galaxea astreata	Hexacorallia	cm	200
Galaxea cryptoramosa	Hexacorallia	cm	30
Galaxea fascicularis	Hexacorallia	cm	500
Galaxea horrescens	Hexacorallia	cm	200
Galaxea longisepta	Hexacorallia	cm	15
Goniastrea edwardsi	Hexacorallia	cm	100
Goniastrea ramosa	Hexacorallia	cm	30
Goniastrea retiformis	Hexacorallia	cm	100
Goniastrea thecata	Hexacorallia	cm	100
Goniopora albiconus	Hexacorallia	cm	100
Goniopora ciliatus	Hexacorallia	cm	500
Goniopora pearsoni	Hexacorallia	cm	200
Goniopora somaliensis	Hexacorallia	cm	200
Goniopora stokesi	Hexacorallia	cm	10
Gyrosmilia interrupta	Hexacorallia	cm	50
Halomitra pileus	Hexacorallia	cm	60
Heliofungia actiniformis	Hexacorallia	cm	20
Helioseris cucullata	Hexacorallia	cm	24
Homophyllia australis	Hexacorallia	cm	6
Homophyllia bowerbanki	Hexacorallia	cm	200
Homophyllia hillae	Hexacorallia	cm	150
Hydnophora exesa	Hexacorallia	cm	100
Indophyllia macassarensis	Hexacorallia	cm	4.5
Isophyllia rigida	Hexacorallia	cm	5.78
Isophyllia sinuosa	Hexacorallia	cm	8.27
Isopora crateriformis	Hexacorallia	cm	100
Isopora cuneata	Hexacorallia	cm	20
Isopora togianensis	Hexacorallia	cm	150
Leptastrea aequalis	Hexacorallia	cm	20
Leptastrea bewickensis	Hexacorallia	cm	100
Leptastrea purpurea	Hexacorallia	cm	100
Leptoria irregularis	Hexacorallia	cm	150
Leptoseris gardineri	Hexacorallia	cm	1000
Leptoseris mycetoseroides	Hexacorallia	cm	200
Leptoseris striata	Hexacorallia	cm	10
Leptoseris yabei	Hexacorallia	cm	100
Lithophyllon concinna	Hexacorallia	cm	16
Lithophyllon repanda	Hexacorallia	cm	30
Lithophyllon repanda	Hexacorallia	cm	30
Lithophyllon spinifer	Hexacorallia	cm	12.5
Lithophyllon undulatum	Hexacorallia	cm	50
Lobactis scutaria	Hexacorallia	cm	17
Lobophyllia corymbosa	Hexacorallia	cm	200
Lobophyllia dentata	Hexacorallia	cm	200
Lobophyllia flabelliformis	Hexacorallia	cm	200
Lobophyllia hemprichii	Hexacorallia	cm	500
Lobophyllia pachysepta	Hexacorallia	cm	50
Lobophyllia serrata	Hexacorallia	cm	200
Madracis decactis	Hexacorallia	cm	10
Madracis formosa	Hexacorallia	cm	10.23
Madracis kirbyi	Hexacorallia	cm	125
Madracis mirabilis	Hexacorallia	cm	14.66
Manicina areolata	Hexacorallia	cm	10
Meandrina meandrites	Hexacorallia	cm	16.3
Merulina scheeri	Hexacorallia	cm	30
Merulina triangularis	Hexacorallia	cm	500
Micromussa diminuta	Hexacorallia	cm	30
Micromussa multipunctata	Hexacorallia	cm	30
Montastraea cavernosa	Hexacorallia	cm	250
Montipora confusa	Hexacorallia	cm	100
Montipora dilatata	Hexacorallia	cm	30
Montipora flabellata	Hexacorallia	cm	50
Montipora hemispherica	Hexacorallia	cm	200
Montipora meandrina	Hexacorallia	cm	20
Montipora niugini	Hexacorallia	cm	30
Montipora palawanensis	Hexacorallia	cm	200
Montipora patula	Hexacorallia	cm	200
Montipora saudii	Hexacorallia	cm	100
Montipora taiwanensis	Hexacorallia	cm	50
Montipora verruculosa	Hexacorallia	cm	200
Moseleya latistellata	Hexacorallia	cm	25
Mussa angulosa	Hexacorallia	cm	50
Mussismilia harttii	Hexacorallia	cm	100
Mussismilia hispida	Hexacorallia	cm	50
Mussismilia leptophylla	Hexacorallia	cm	100
Mycedium elephantotus	Hexacorallia	cm	300
Mycedium steeni	Hexacorallia	cm	30
Mycedium umbra	Hexacorallia	cm	100
Mycetophyllia aliciae	Hexacorallia	cm	13.62
Mycetophyllia ferox	Hexacorallia	cm	22
Mycetophyllia lamarckiana	Hexacorallia	cm	5
Nemenzophyllia turbida	Hexacorallia	cm	200
Oculina arbuscula	Hexacorallia	cm	50
Oculina varicosa	Hexacorallia	cm	50
Orbicella annularis	Hexacorallia	cm	800
Orbicella faveolata	Hexacorallia	cm	1000
Orbicella franksi	Hexacorallia	cm	500
Oulophyllia crispa	Hexacorallia	cm	100
Oxypora convoluta	Hexacorallia	cm	200
Oxypora convoluta	Hexacorallia	cm	200
Oxypora egyptensis	Hexacorallia	cm	100
Pachyseris rugosa	Hexacorallia	cm	1000
Pachyseris speciosa	Hexacorallia	cm	2000
Paramontastraea serageldini	Hexacorallia	cm	80
Paramontastraea serageldini	Hexacorallia	cm	80
Parascolymia vitiensis	Hexacorallia	cm	6
Parascolymia vitiensis	Hexacorallia	cm	6
Parascolymia vitiensis	Hexacorallia	cm	21.5
Pavona bipartita	Hexacorallia	cm	100
Pavona cactus	Hexacorallia	cm	1000
Pavona clavus	Hexacorallia	cm	2000
Pavona decussata	Hexacorallia	cm	20
Pavona maldivensis	Hexacorallia	cm	30
Pavona minuta	Hexacorallia	cm	1000
Pectinia africanus	Hexacorallia	cm	30
Pectinia lactuca	Hexacorallia	cm	100
Pectinia maxima	Hexacorallia	cm	100
Pectinia paeonia	Hexacorallia	cm	100
Phacelocyathus flos	Hexacorallia	cm	30
Physogyra lichtensteini	Hexacorallia	cm	100
Placotrochides frustum	Hexacorallia	mm	5
Platygyra carnosus	Hexacorallia	cm	40
Plerogyra discus	Hexacorallia	cm	30
Plerogyra sinuosa	Hexacorallia	cm	100
Plesiastrea versipora	Hexacorallia	cm	300
Pleuractis granulosa	Hexacorallia	cm	13.5
Pleuractis paumotensis	Hexacorallia	cm	25
Pleuractis seychellensis	Hexacorallia	cm	15
Pleuractis taiwanensis	Hexacorallia	cm	28
Pocillopora damicornis	Hexacorallia	cm	200
Pocillopora danae	Hexacorallia	cm	100
Pocillopora effusa	Hexacorallia	cm	200
Pocillopora eydouxi	Hexacorallia	cm	100
Pocillopora fungiformis	Hexacorallia	cm	200
Pocillopora indiania	Hexacorallia	cm	100
Pocillopora ligulata	Hexacorallia	cm	50
Pocillopora meandrina	Hexacorallia	cm	100
Pocillopora verrucosa	Hexacorallia	cm	50
Podabacia crustacea	Hexacorallia	cm	150
Podabacia sinai	Hexacorallia	cm	100
Porites astreoides	Hexacorallia	cm	55
Porites brighami	Hexacorallia	cm	10
Porites compressa	Hexacorallia	cm	123
Porites cylindrica	Hexacorallia	cm	1000
Porites decasepta	Hexacorallia	cm	7
Porites densa	Hexacorallia	cm	15
Porites evermanni	Hexacorallia	cm	120
Porites flavus	Hexacorallia	cm	40
Porites harrisoni	Hexacorallia	cm	100
Porites lobata	Hexacorallia	cm	685
Porites lutea	Hexacorallia	cm	400
Porites mayeri	Hexacorallia	cm	400
Porites monticulosa	Hexacorallia	cm	100
Porites murrayensis	Hexacorallia	cm	20
Porites myrmidonensis	Hexacorallia	cm	400
Porites porites	Hexacorallia	cm	30
Porites rugosa	Hexacorallia	cm	100
Porites rus	Hexacorallia	cm	2000
Porites stephensoni	Hexacorallia	cm	10
Porites sverdrupi	Hexacorallia	cm	30
Porites vaughani	Hexacorallia	cm	20
Psammocora contigua	Hexacorallia	cm	50
Psammocora digitata	Hexacorallia	cm	6.5
Pseudodiploria clivosa	Hexacorallia	cm	61
Pseudodiploria strigosa	Hexacorallia	cm	100
Pseudosiderastrea tayamai	Hexacorallia	cm	16
Sandalolitha robusta	Hexacorallia	cm	50
Schizoculina africana	Hexacorallia	cm	100
Scolymia cubensis	Hexacorallia	cm	10
Seriatopora guttata	Hexacorallia	cm	30
Siderastrea glynni	Hexacorallia	cm	10
Siderastrea radians	Hexacorallia	cm	30
Siderastrea savignyana	Hexacorallia	cm	100
Siderastrea siderea	Hexacorallia	cm	130
Stephanocoenia intersepta	Hexacorallia	cm	60
Stylaraea punctata	Hexacorallia	cm	15
Stylocoeniella guentheri	Hexacorallia	cm	50
Stylophora madagascarensis	Hexacorallia	cm	20
Stylophora mamillata	Hexacorallia	cm	10
Symphyllia hassi	Hexacorallia	cm	20
Trachyphyllia geoffroyi	Hexacorallia	cm	8
Turbinaria frondens	Hexacorallia	cm	400
Turbinaria mesenterina	Hexacorallia	cm	100
Turbinaria radicalis	Hexacorallia	cm	100
Turbinaria reniformis	Hexacorallia	cm	500
Zoopilus echinatus	Hexacorallia	cm	60

## Sheet: Table S3_Scopus_Query_Terms
Subject	Search Terms on Scopus	Date of query	No of papers
Coral reefs studies	Your query : ((TITLE-ABS-KEY(coral AND reefs) AND NOT TITLE-ABS-KEY(sport) AND NOT TITLE-ABS-KEY(mangrove) AND NOT TITLE-ABS-KEY(seagrass) AND NOT TITLE-ABS-KEY(sponge)))	2024-10-21	35589
Coral genetics/ genomics studies	( TITLE-ABS-KEY ( coral AND reefs ) AND TITLE-ABS-KEY ( genetic ) OR TITLE-ABS-KEY-AUTH ( genomic ) AND NOT TITLE-ABS-KEY ( sport ) AND NOT TITLE-ABS-KEY ( mangrove ) AND NOT TITLE-ABS-KEY ( seagrass ) AND NOT TITLE-ABS-KEY ( sponge ) )	2024-10-21	2608
Coral clonality studies	( TITLE-ABS-KEY ( coral AND reefs ) AND TITLE-ABS-KEY ( genetic ) OR TITLE-ABS-KEY ( genomic ) AND TITLE-ABS-KEY ( somatic ) OR TITLE-ABS-KEY ( clone ) OR TITLE-ABS-KEY ( clonal ) OR TITLE-ABS-KEY ( mosaicsm ) OR TITLE-ABS-KEY ( IGV) OR TITLE-ABS-KEY ( intracolonial) AND NOT TITLE-ABS-KEY ( sport ) AND NOT TITLE-ABS-KEY ( mangrove ) AND NOT TITLE-ABS-KEY ( seagrass ) AND NOT TITLE-ABS-KEY ( spong…	2024-10-21	147
Seagrass Studies	( TITLE-ABS-KEY ( seagrass ) AND NOT TITLE-ABS-KEY ( sport ) AND NOT TITLE-ABS-KEY ( mangrove ) AND NOT TITLE-ABS-KEY ( sponge ) AND NOT TITLE-ABS-KEY ( coral AND reef ) )	2024-10-21	12850
Seagrass genetics/genomics studies	( TITLE-ABS-KEY ( seagrass ) AND TITLE-ABS-KEY ( genetic ) OR TITLE-ABS-KEY ( genomic ) AND NOT TITLE-ABS-KEY ( sport ) AND NOT TITLE-ABS-KEY ( mangrove ) AND NOT TITLE-ABS-KEY ( sponge ) AND NOT TITLE-ABS-KEY ( coral AND reef ) )	2024-10-21	626
Seagrass clonality studies	( TITLE-ABS-KEY ( seagrass ) AND TITLE-ABS-KEY ( genetic ) OR TITLE-ABS-KEY ( genomic ) AND TITLE-ABS-KEY ( somatic ) OR TITLE-ABS-KEY ( clone ) OR TITLE-ABS-KEY ( clonal ) OR TITLE-ABS-KEY ( mosaicsm ) OR TITLE-ABS-KEY ( IGV) OR TITLE-ABS-KEY ( intracolonial) AND NOT TITLE-ABS-KEY ( sport ) AND NOT TITLE-ABS-KEY ( mangrove ) AND NOT TITLE-ABS-KEY ( sponge ) AND NOT TITLE-ABS-KEY ( coral AND reef…	2024-10-21	163

## Sheet: Table S4_Publication_Numbers
YEAR	Coral Reefs	Coral Genetics/Genomics	Clonalilty	Overall seagrass	Seagrass genetics/ genomics	Seagrass clonality
2024	1319	111	6	487	35	6
2023	1941	141	8	733	39	7
2022	2021	173	6	699	36	4
2021	2168	160	5	737	41	9
2020	2056	178	8	647	40	11
2019	1916	144	6	584	34	6
2018	1712	161	4	684	46	7
2017	1623	148	9	548	36	6
2016	1640	135	5	494	31	8
2015	1456	131	8	463	19	8
2014	1445	118	7	437	27	13
2013	1391	102	9	489	28	3
2012	1249	112	10	394	27	6
2011	1244	91	13	376	19	7
2010	949	79	5	324	21	5
2009	938	69	5	334	19	6
2008	929	69	2	379	15	3
2007	810	57	4	335	12	7
2006	726	54	4	327	16	5
2005	707	30	2	271	11	4
2004	614	35	3	223	10	3
2003	564	33	2	236	8	7
2002	485	25	2	236	10	3
2001	510	19	1	184	9	1
2000	433	15	0	201	9	3
1999	392	9	4	228	4	3
1998	364	11	1	170	6	4
1997	337	10	1	170	4	2
1996	312	9	0	143	5	4
1995	304	9	2	144	4	1
1994	310	7	0	130	1	1
1993	237	5	0	114	0	0
1992	238	5	0	90	2	0
1991	209	3	0	92	1	0
1990	167	2	0	75	0	0
1989	162	1	0	95	0	0
1988	177	5	1	61	0	0
1987	143	0	2	79	0	0
1986	131	3	1	49	0	0
1985	138	3	0	61	0	0
1984	166	3	1	73	1	0
1983	161	2	0	55	0	0
1982	114	0	0	54	0	0
1981	96	2	0	33	0	0
1980	76	0	0	34	0	0
1979	82	0	0	39	0	0
1978	61	0	0	22	0	0
1977	62	0	0	13	0	0
1976	50	1	0	10	0	0
1975	50	0	0	10	0	0
1974	55	1	0	7	0	0
1973	45	0	0	3	0	0
1972	41	2	0	0	0	0
1971	26	0	0	1	0	0
1970	37	0	0	1	0	0

## Sheet: Table S5_Clone_Detection_Method
Method	Coral species	Location	References
Tissue Grafting	Porites rus	Hawaii	Jokiel et al. 2013
	Pavona cactus	GBR	Ayre & Willis 1988
Gel-based Electrophoresis/ Dna Fingerprinting	Pavona cactus	GBR	Ayre & Willis 1988
	Plexaura sp. (Octocoral)	Panama	Coffroth et al. 1992
Microsatellites	Porites rus	Hawaii	Liu et al., 2005
	Pocillopora spp.	French Polynesia, Japan, Philippines, GBR	Jokiel et al. 2013; Magalon et al. 2004: Torres et al. 2020
	Tubastraea spp	Brazil	Capel et al. 2017
	Orbicella spp.	Carribean	Olsen et al. 2019
	Acropora spp.	Japan, Carribean	Pipithkul et a. 2021
Reduced-Representation Sequencing (eg: RADSeq)	Pachyseris speciosa	Red Sea, Singapore, Malaysia	Feldman et al. 2021
	Pocillopora spp.	French Polynesia, Japan, Phillipines, GBR, Singapore, Malaysia	Afiq-Rosli 2021, 2024; Oury et al. 2020; Oury & Magalon 2024
	Porites spp.	Singapore, Malaysia, Hawaii	Afiq-Rosli 2021, 2024; Locatelli & Drew 2019
	Montipora capitata	Hawaii	Locatelli & Drew 2019
	Acropora spp.	Carribean, GBR	Kitchen et al. 2020
Full references
Afiq‐Rosli, L., Wainwright, B. J., Gajanur, A. R., Lee, A. C., Ooi, S. K., Chou, L. M., & Huang, D. (2021). Barriers and corridors of gene flow in an urbanized tropical reef system. Evolutionary Applications, 14(10), 2502-2515.
Afiq‐Rosli, L., Wainwright, B. J., Lee, J. N., Waheed, Z., Chou, L. M., & Huang, D. (2024). Contrasting Patterns of Population Genomic Structure Between Broadcast‐Spawning and Brooding Corals in Southeast Asia. Diversity and Distributions, 30(12), e13940.
Ayre, D. J., & Willis, B. L. (1988). Population structure in the coral Pavona cactus: clonal genotypes show little phenotypic plasticity. Marine Biology, 99, 495-505.
Capel, K., Toonen, R., Rachid, C., Creed, J., Kitahara, M., Forsman, Z., & Zilberberg, C. (2017). Clone wars: asexual reproduction dominates in the invasive range of Tubastraea spp. (Anthozoa: Scleractinia) in the South-Atlantic Ocean. PeerJ, 5. https://doi.org/10.7717/peerj.3873.
Feldman, B., Afiq-Rosli, L., Simon-Blecher, N., Bollati, E., Wainwright, B. J., Bongaerts, P., ... & Levy, O. (2022). Distinct lineages and population genomic structure of the coral Pachyseris speciosa in the small equatorial reef system of Singapore. Coral Reefs, 1-11.
Jokiel, P. L., Ku‘ulei, S. R., & Karl, S. A. (2013). Comparison of grafting versus a molecular genetic technique in identifying clone mates of the reef coral Porites rus. Marine Ecology Progress Series, 477, 87-92.
Kitchen, S. A., Von Kuster, G., Kuntz, K. V., Reich, H. G., Miller, W., Griffin, S., ... & Baums, I. B. (2020). STAGdb: a 30K SNP genotyping array and Science Gateway for Acropora corals and their dinoflagellate symbionts. Scientific reports, 10(1), 12488.
Locatelli, N. S., & Drew, J. A. (2019). Population structure and clonal prevalence of scleractinian corals (Montipora capitata and Porites compressa) in Kaneohe Bay, Oahu. BioRxiv, 2019-12.
Magalon, H., Samadi, S., Richard, M., Adjeroud, M., & Veuille, M. (2004). Development of coral and zooxanthella-specific microsatellites in three species of Pocillopora (Cnidaria, Scleractinia) from French Polynesia. Molecular Ecology Notes, 4, 206-208. https://doi.org/10.1111/J.1471-8286.2004.00618.X.
Olsen, K. C., Moscoso, J. A., & Levitan, D. R. (2019). Somatic mutation is a function of clone size and depth in Orbicella reef-building corals. The Biological Bulletin, 236(1), 1-12.
Oury, N., & Magalon, H. (2024). Investigating the potential roles of intra-colonial genetic variability in Pocillopora corals using genomics. Scientific Reports, 14(1), 6437.
Oury, N., Gélin, P., & Magalon, H. (2020). Cryptic species and genetic connectivity among populations of the coral Pocillopora damicornis (Scleractinia) in the tropical southwestern Pacific. Marine Biology, 167(10), 142.
Pipithkul, S., Ishizu, S., Shimura, A., Yokochi, H., Nagai, S., Fukami, H., & Yasuda, N. (2021). High Clonality and Geographically Separated Cryptic Lineages in the Threatened Temperate Coral, Acropora pruinosa. , 8. https://doi.org/10.3389/fmars.2021.668043.
Torres, A. F., Forsman, Z. H., & Ravago-Gotanco, R. (2020). Shifts in coral clonality along a gradient of disturbance: insights on reproduction and dispersal of Pocillopora acuta. Marine Biology, 167(11), 161.
Coffroth, M. A., Lasker, H. R., Diamond, M. E., Bruenn, J. A., & Bermingham, E. (1992). DNA fingerprints of a gorgonian coral: a method for detecting clonal structure in a vegetative species. Marine Biology, 114, 317-325.

## Sheet: Table S6_Coral_Microsat
Family	Species	Name	Forward Primer	Reverse Primer	Repeated Motives	No. of Allelles	Allelles range/length (bp)	Accession Number/ BioProject	References
Acroporidae	Acropora palmata (Lamarck, 1816)	513	AGCAAGACAGGAATGTGG GTCATACATGTCTCTCAGCGTAAAC	CCGGAAGCAACCTCATTGG	(AAT)8	11	209–239	FJ460460	Baums et al. 2009
Acroporidae	Acropora palmata (Lamarck, 1816)	585	TGGGCAAAGTTGATTTCCTGTCATACATGTCTCTCAGCGTAAAC	TGAGACCCAAAGAAGTGGC	(ATT)8	8	181–202	FJ460460	Baums et al. 2009
Acroporidae	Acropora palmata (Lamarck, 1816)	1195	CACCCGACGATTCGAAAGCGGCTAGGAAAGGTTAGTG	TGACAAGGGATCAAATCAAGTTC	(AAT)9	8	221–272	FJ460460	Baums et al. 2009
Acroporidae	Acropora palmata (Lamarck, 1816)	1490	TTCCTCACTTCGGTTGGGCACCAACCTAGGAAACACAG	ACGTTCCTTCATACCAAGAGC	(AAT)11	8	220–274	FJ460460	Baums et al. 2009
Acroporidae	Acropora palmata (Lamarck, 1816)	2637	GCGGCGATAGTAATTGGTCGACTATGGGCGTGAG TGCATT	TGGTGGTTCAGCTTTGGC	(ATT)8	5	258–279	FJ460460	Baums et al. 2009
Acroporidae	Acropora cervicornis (Lamarck, 1816)	513	AGCAAGACAGGAATGTGG GTCATACATGTCTCTCAGCGTAAAC	CCGGAAGCAACCTCATTGG	(AAT)8	9	209–239	FJ460460	Baums et al. 2009
Acroporidae	Acropora cervicornis (Lamarck, 1816)	585	TGGGCAAAGTTGATTTCCTGTCATACATGTCTCTCAGCGTAAAC	TGAGACCCAAAGAAGTGGC	(ATT)8	9	178–202	FJ460460	Baums et al. 2009
Acroporidae	Acropora cervicornis (Lamarck, 1816)	1195	CACCCGACGATTCGAAAGCGGCTAGGAAAGGTTAGTG	TGACAAGGGATCAAATCAAGTTC	(AAT)9	8	221–272	FJ460460	Baums et al. 2009
Acroporidae	Acropora cervicornis (Lamarck, 1816)	1490	TTCCTCACTTCGGTTGGGCACCAACCTAGGAAACACAG	ACGTTCCTTCATACCAAGAGC	(AAT)11	7	238–274	FJ460460	Baums et al. 2009
Acroporidae	Acropora cervicornis (Lamarck, 1816)	2637	GCGGCGATAGTAATTGGTCGACTATGGGCGTGAG TGCATT	TGGTGGTTCAGCTTTGGC	(ATT)8	9	267–294	FJ460460	Baums et al. 2009
Acroporidae	Acropora tenuis (Dana, 1846)	8346m3	M13R-CGACAAAGATTGGAGACCC	TTTCAATGCAGTGTGATTCC	(ATT)12	8	162–213	AB915217	Shinzato et al. 2014
Acroporidae	Acropora tenuis (Dana, 1846)	7961m4	M13R-AAGCATCACCAAAACGGC	TTACATTTGCGTCTCGGC	(AAAG)7	4	192–208	AB915218	Shinzato et al. 2014
Acroporidae	Acropora tenuis (Dana, 1846)	11745m3	M13R-TTCTGTTCGCGTGTTCCC	TGTTCTGCCACTGGAGGG	(AAT)16	5	218–269	AB915219	Shinzato et al. 2014
Acroporidae	Acropora tenuis (Dana, 1846)	12406m3	M13R-GCTGAAGTTGTCTCCGTGC	TTTTCAGGCATATCAGGAGC	(AAC)12	9	163–175	AB915220	Shinzato et al. 2014
Acroporidae	Acropora tenuis (Dana, 1846)	11543m5	M13R-TTCTGACACAGCCATGAACC	CCCCTTTCCAAAATTCACC	(AAAAG)5	4	132–142	AB915221	Shinzato et al. 2014
Acroporidae	Acropora tenuis (Dana, 1846)	530m4	M13R-GTTCACAGGAGTGTTATGCC	TCTCATTTGCACGTTCTCC	(AATG)3	4	269–405	AB915222	Shinzato et al. 2014
Acroporidae	Acropora tenuis (Dana, 1846)	11401m4	M13R-TGCAGACAGAACCGAGAAGG	TGGGCCACGATTCTTACG	(ATTT)8	6	382–418	AB915223	Shinzato et al. 2014
Acroporidae	Acropora tenuis (Dana, 1846)	441m6	M13R-GCCTTCCGGAACTATCGC	TGCGAAGATGGTGTCACG	(CTCGGT)4	6	288–312	AB915224	Shinzato et al. 2014
Acroporidae	Acropora tenuis (Dana, 1846)	11292m4	M13R-TGCGAATGGAGCTCTGG	TCATTTCGTCCATTCATGC	(AATG)4	9	443–495	AB915225	Shinzato et al. 2014
Acroporidae	Acropora tenuis (Dana, 1846)	8499m4	M13R-AAACCGTGGGTTAAGGGC	CGATGGAATTATTCGCGG	(CGGT)5	6	340–356	AB915226	Shinzato et al. 2014
Acroporidae	Acropora tenuis (Dana, 1846)	7203m5	M13R-ATTTCCTCACCATTCCCC	TGAGGGAAAACAACACTCC	(AAAAT)4	2	279–319	AB915227	Shinzato et al. 2014
Acroporidae	Acropora tenuis (Dana, 1846)	10366m5	M13R-CAACGACTGAAAGGCAGC	GGCTTTCGACTTTTATGTCC	(AAAAC)5	3	222–232	AB915228	Shinzato et al. 2014
Acroporidae	Acropora tenuis (Dana, 1846)	12130m5	M13R-TGAGGGTAAAGGCGGACC	TTTTGCTTTATCCGCATC	(AAAAC)6	5	248–283	AB915229	Shinzato et al. 2014
Acroporidae	Acropora tenuis (Dana, 1846)	4546m2	M13R-TGTGCAATGAAAATTTCCCC	CAGTTCCCTTGTTCCTGGG	(AT)26	4	250–282	AB915230	Shinzato et al. 2014
Acroporidae	Acropora digitifera (Dana, 1846)	8346m3	M13R-CGACAAAGATTGGAGACCC	TTTCAATGCAGTGTGATTCC	(ATT)7	3	186–210	DF093698.1	Shinzato et al. 2014
Acroporidae	Acropora digitifera (Dana, 1846)	7961m4	M13R-AAGCATCACCAAAACGGC	TTACATTTGCGTCTCGGC	(AAAG)3	5	174–190	DF093718.1	Shinzato et al. 2014
Acroporidae	Acropora digitifera (Dana, 1846)	11745m3	M13R-TTCTGTTCGCGTGTTCCC	TGTTCTGCCACTGGAGGG	(AAT)4	6	171–183	DF093961.1	Shinzato et al. 2014
Acroporidae	Acropora digitifera (Dana, 1846)	12406m3	M13R-GCTGAAGTTGTCTCCGTGC	TTTTCAGGCATATCAGGAGC	(AAC)7	5	164–188	DF093708.1	Shinzato et al. 2014
Acroporidae	Acropora digitifera (Dana, 1846)	11543m5	M13R-TTCTGACACAGCCATGAACC	CCCCTTTCCAAAATTCACC	(AAAAG)4	7	125–140	DF094105.1	Shinzato et al. 2014
Acroporidae	Acropora digitifera (Dana, 1846)	530m4	M13R-GTTCACAGGAGTGTTATGCC	TCTCATTTGCACGTTCTCC	(AATG)3	5	382–398	DF093793.1	Shinzato et al. 2014
Acroporidae	Acropora digitifera (Dana, 1846)	11401m4	M13R-TGCAGACAGAACCGAGAAGG	TGGGCCACGATTCTTACG	(ATTT)5	5	364–400	DF093776.1	Shinzato et al. 2014
Acroporidae	Acropora digitifera (Dana, 1846)	441m6	M13R-GCCTTCCGGAACTATCGC	TGCGAAGATGGTGTCACG	(CTCGGT)3	3	268–298	DF094515.1	Shinzato et al. 2014
Acroporidae	Acropora digitifera (Dana, 1846)	11292m4	M13R-TGCGAATGGAGCTCTGG	TCATTTCGTCCATTCATGC	(AATG)7	7	466–502	DF093646.1	Shinzato et al. 2014
Acroporidae	Acropora digitifera (Dana, 1846)	8499m4	M13R-AAACCGTGGGTTAAGGGC	CGATGGAATTATTCGCGG	(CGGT)7	4	341–361	DF096297.1	Shinzato et al. 2014
Acroporidae	Acropora digitifera (Dana, 1846)	7203m5	M13R-ATTTCCTCACCATTCCCC	TGAGGGAAAACAACACTCC	(AAAAT)5	4	293–298	DF093797.1	Shinzato et al. 2014
Acroporidae	Acropora digitifera (Dana, 1846)	10366m5	M13R-CAACGACTGAAAGGCAGC	GGCTTTCGACTTTTATGTCC	(AAAAC)2	13	216–226	DF095728.1	Shinzato et al. 2014
Acroporidae	Acropora digitifera (Dana, 1846)	12130m5	M13R-TGAGGGTAAAGGCGGACC	TTTTGCTTTATCCGCATC	AAAACAAAAAA(AAAAC)2	5	265–295	DF095024.1	Shinzato et al. 2014
Acroporidae	Acropora digitifera (Dana, 1846)	4546m2	M13R-TGTGCAATGAAAATTTCCCC	CAGTTCCCTTGTTCCTGGG	(AT)2	4	231–255	DF093922.1	Shinzato et al. 2014
Acroporidae	Acropora cytherea (Dana, 1846)	Ac0753	GCG AAA GAG ATT CCG TTA GAG A	AAT GGG CTC AAT TTC CCT TAA T	(CAT)7	Not stated	294–306	Not stated	Concepcion et al. 2010
Acroporidae	Acropora cytherea (Dana, 1846)	Ac0808	TTT TAG CTG GAG ATG ACG ATG A	TAA CAG GAA AAG GGA AAC AAG G	(TGA)6	Not stated	184–190	Not stated	Concepcion et al. 2010
Acroporidae	Acropora cytherea (Dana, 1846)	Amil2_002	ACA AAA TAA CCC CTT CTA CCT	R: CTT CAT CTC TAC AGC CGA TT	(TG)10	Not stated	140–153	Not stated	Concepcion et al. 2010
Acroporidae	Acropora cytherea (Dana, 1846)	Amil2_006	F: CTT GAC CTA AAA AAC TGT CGT ACA A	R: GTT ATT ACT AAA AAG GAC GAG AAT AAC TTT	(CA)4TA(CA)4	Not stated	115–119	Not stated	Concepcion et al. 2010
Acroporidae	Acropora cytherea (Dana, 1846)	Amil2_007	F: TAA TGA GCA AAC TCA TTC ATG G	R: CTT TTC CAA GAG AAG TCA AGA A	(TG)7AG	Not stated	116–121	Not stated	Concepcion et al. 2010
Acroporidae	Acropora cytherea (Dana, 1846)	Amil2_022	F: CTG TGG CCT TGT TAG ATA GC	R: AGA TTT GTG TTG TCC TGC TT	(AC)10	Not stated	109–131	Not stated	Concepcion et al. 2010
Acroporidae	Acropora cytherea (Dana, 1846)	Amil2_023	F: GCA AGT GTT ACT GCA TCA AA	R: TCA TGA TGC TTT ACA GGT GA	(AG)7	Not stated	148–150	Not stated	Concepcion et al. 2010
Acroporidae	Montipora digitata (Dana, 1846)	ZH10002	CTGTCCGTGCAAAGAACAAC	CAAAGTTGCCTGGAAGGAAG	(TCA)7	Not stated	222	PRJNA895921	Jia et al. 2023
Acroporidae	Montipora digitata (Dana, 1846)	ZH10127	TCAAACCGATTCCTTTCCTG	AAGCAGCTACCACGTTCCAC	(CGTCA)5	Not stated	220	PRJNA895921	Jia et al. 2023
Acroporidae	Montipora digitata (Dana, 1846)	ZH11510	TAAAAAGGCGTGCTCACAGA	TGTTAACAGCGAGGGTATTGG	(TA)8(GA)7	Not stated	254	PRJNA895921	Jia et al. 2023
Acroporidae	Montipora digitata (Dana, 1846)	ZH11934	TTCTCTTAAATCGACAAAAAGAAGT	CCAGTACCATGGGCAGTTTT	(AAT)7	Not stated	220	PRJNA895921	Jia et al. 2023
Acroporidae	Montipora digitata (Dana, 1846)	ZH12347	AAAAGCAAAACAGGCACCAT	AAAATCACAGATAGTCTGCAAGAAAA	(GAA)6gcaga(AGG)6	Not stated	223	PRJNA895921	Jia et al. 2023
Acroporidae	Montipora digitata (Dana, 1846)	ZH12502	TCATCGTCGTCATCATCGTT	TCGCCAAAATTCAAGGTAGG	(TCA)6	Not stated	246	PRJNA895921	Jia et al. 2023
Acroporidae	Montipora digitata (Dana, 1846)	ZH12756	GAGCAGTGAAGATGGCTTCC	TTTGGGCTTGTGATTGTTCA	(TTTA)4	Not stated	198	PRJNA895921	Jia et al. 2023
Acroporidae	Montipora digitata (Dana, 1846)	ZH12912	GGTTGTTCACTTTTTGCGGT	CACTTCCAACGGACCTGTTT	(GTGA)10	Not stated	197	PRJNA895921	Jia et al. 2023
Acroporidae	Montipora digitata (Dana, 1846)	ZH13293	AATTACCCCGGCTTCGTAGT	GCTAGCTCTGTTTTCAGTTTCTTTTT	(TCAAGT)4	Not stated	216	PRJNA895921	Jia et al. 2023
Acroporidae	Montipora digitata (Dana, 1846)	ZH13301	TTGATAACCAGTGGCAGGCT	ACCTGTGGTGCGAGATTTTC	(GT)6	Not stated	203	PRJNA895921	Jia et al. 2023
Acroporidae	Montipora digitata (Dana, 1846)	ZH13561	TTTTGCGTCGGTATCAAAGA	GCAATTTATTGGACACGCCT	(TTG)7	Not stated	225	PRJNA895921	Jia et al. 2023
Acroporidae	Montipora digitata (Dana, 1846)	ZH13573	TTCGCCTTCGAAATCTCATC	CGAAAGGAGCCTGGTTAGAA	(TC)6	Not stated	241	PRJNA895921	Jia et al. 2023
Acroporidae	Montipora digitata (Dana, 1846)	ZH14680	CTTGCATTTTTCCCTGCTGT	TGCTGTCACATTTCAATGCC	(AAAT)4	Not stated	270	PRJNA895921	Jia et al. 2023
Acroporidae	Montipora digitata (Dana, 1846)	ZH15503	CTCTAAAACCCGCAGACCAC	CATGACGGCGCTCATACATA	(AG)7	Not stated	257	PRJNA895921	Jia et al. 2023
Acroporidae	Montipora digitata (Dana, 1846)	ZH15709	CTAGCACCTGCTATTTGCGG	GCGAAGATCGTGGAAACAAA	(TGT)5	Not stated	266	PRJNA895921	Jia et al. 2023
Acroporidae	Montipora digitata (Dana, 1846)	ZH17044	TGTCCTGGCCATGAACATTA	TCGATTTTCGATTAAACCACC	(CAA)5	Not stated	250	PRJNA895921	Jia et al. 2023
Acroporidae	Montipora digitata (Dana, 1846)	ZH18332	ACCACTTAGGCTTCTGCACG	GGGGGAGAGAAAAATGTCGT	(TATT)6	Not stated	219	PRJNA895921	Jia et al. 2023
Acroporidae	Montipora capitata (Dana, 1846)	atpsb	F: TGA TTG TGT CTG GTG TAA TCA GC	R: CGG GCA CGG GCG CCG GGG GGT TCG TTC AT	Not stated	Not stated	200–201	Not stated	Concepcion et al. 2010
Acroporidae	Montipora capitata (Dana, 1846)	Mc0004	F: T3—TGA AAT AAG CAG GAT CCA TGT G	R: AGG TAA ATG CCA GAA TTG GAA A	(AATC)9	Not stated	389–414	Not stated	Concepcion et al. 2010
Acroporidae	Montipora capitata (Dana, 1846)	Mc0067	F: T1—AAG AAC ACC AAA CAA CCG AAC T	R: GGT TAG CGC TCT TGT GCT AAA T	(TGAG)13	Not stated	215–255	Not stated	Concepcion et al. 2010
Acroporidae	Montipora capitata (Dana, 1846)	Mc0163	F: T4—TTA TTT CTC GTG TAT CGC CCT T	R: AGA CAG AGC GGT TGG TGT AAA T	(TCAC)12	Not stated	239–309	Not stated	Concepcion et al. 2010
Acroporidae	Montipora capitata (Dana, 1846)	Mc0701	F: T2—CAG TGC GAG AAC GAC TAG AGA C	R: AAA ATG ACA AGC ATG TTG GTG T	(TTCC)10	Not stated	223–251	Not stated	Concepcion et al. 2010
Acroporidae	Montipora capitata (Dana, 1846)	Mc0797	F: T3—CTT TCA AGG TGT TGA TGC CAT A	R: GGC ACA TCA TGA GAA CAT CAG T	(CCT)6	Not stated	302–308	Not stated	Concepcion et al. 2010
Acroporidae	Montipora capitata (Dana, 1846)	Mc0872	F: T4—TGG CCA GCT TAG TGT TAG TTG A	R: GTT CTT GTA TTT GAC TTG CCC C	(AAC)7	Not stated	388–402	Not stated	Concepcion et al. 2010
Acroporidae	Montipora capitata (Dana, 1846)	Mc0903	F: T1—CAT CTA GAA TTA GCG GGA TGC T	R: CAG AAG TTC CGA CTT TCG ACT T	(ATG)9	Not stated	281–297	Not stated	Concepcion et al. 2010
Acroporidae	Montipora capitata (Dana, 1846)	Mc0947	F: T2—TAG GGG TAA GGA AGG TTG AAC A	R: AAG GGA AAC GGT AAG ACA TGA A	(ATG)7	Not stated	304–336	Not stated	Concepcion et al. 2010
Acroporidae	Isopora palifera (Lamarck, 1816)	P5	M13(-21)-TGTAAAGCCTAGCATCACTTG	GTTT-GGCAACGTACACTGTGTCTTA	(AC)20	3	196-206	KX372302	Yang et al. 2018
Acroporidae	Isopora palifera (Lamarck, 1816)	IP118	M13(-21)-TTCAACTGAACTTGAAC	GTTT-GAAATGATCATAACCAAC	(TA)7TG(TA)4	3	93-103	KX350086	Yang et al. 2018
Acroporidae	Isopora palifera (Lamarck, 1816)	IP235	M13(-21)-CCCAAGTAATTGACTGACTG	GTTT-AAGCAAGCAACTAAC	(ATTG)10	8	145-185	KX350087	Yang et al. 2018
Acroporidae	Isopora palifera (Lamarck, 1816)	IP271	M13(-21)-CATGCATACATCATAGAAACG	GTTT-GGCCATTACTGACCTGTATTA	(CA)23	8	169-199	KX350088	Yang et al. 2018
Acroporidae	Isopora palifera (Lamarck, 1816)	IP291	M13(-21)-AACTCGGAGTAGCAATTGAA	GTTT-CTTTCTATTTGCCGCATC	(TATC)10	4	169-181	KX350089	Yang et al. 2018
Acroporidae	Isopora palifera (Lamarck, 1816)	IP297	M13(-21)-AACTCAACAGACACAGGGTAA	GTTT-CTCAGTGGTGGAAATACCTA	(TATC)6	5	130-150	KX350090	Yang et al. 2018
Pocilloporidae	Stylophora pistilita (Esper, 1792)	SP_1	GCCTCGAATGCGGTGAATG	GGAAACAGCTATGACCATAAATGGAGGTCCCGTCTCC	(AAGT)11	14	132–318	OP851549	Douek et al. 2023
Pocilloporidae	Stylophora pistilita (Esper, 1792)	SP_2	GGAAACAGCTATGACCATGGGTGGGTTAATAGAGGGC	TGGGCTGGTGGTTATCAGG	(CT)14	6	379–397	OP851536	Douek et al. 2023
Pocilloporidae	Stylophora pistilita (Esper, 1792)	SP_3	GGAAACAGCTATGACCATGTTAGGCTCCGTGCAAAGC	GGTCAGGGTCTGAAGGCTC	(AG)10	7	168–194	OP851539	Douek et al. 2023
Pocilloporidae	Stylophora pistilita (Esper, 1792)	SP_4	GGAAACAGCTATGACCATGGCTTCAGTTTACAAGCGTC	AAGTACACGAGCCCACAAG	(GTA)18	4	125–159	OP851534	Douek et al. 2023
Pocilloporidae	Stylophora pistilita (Esper, 1792)	SP_5	GGAAACAGCTATGACCATGCCAAAGTGGAACCGAGTG	TACCTGCTGTGCGAAATGC	(GAT)10	7	450–469	OP851542	Douek et al. 2023
Pocilloporidae	Stylophora pistilita (Esper, 1792)	SP_6	GGAAACAGCTATGACCATAAGATGGGCTCAAGGTCCG	CAAGCAACTTAGGCAGGGC	(GTTC)10	20	352–399	OP851547	Douek et al. 2023
Pocilloporidae	Stylophora pistilita (Esper, 1792)	SP_7	AACTTCTCACTCGTGCCAG	GGAAACAGCTATGACCATCAAGGAAGAGGCCGAATGG	(GA)13	9	240–256	OP851532	Douek et al. 2023
Pocilloporidae	Stylophora pistilita (Esper, 1792)	SP_8	GAGGCTGAAGACAATGGCG	GGAAACAGCTATGACCATGTGGTGTATTGGTATCACAGC	(GA)18	7	156–175	OP851537	Douek et al. 2023
Pocilloporidae	Stylophora pistilita (Esper, 1792)	SP_9	GGAAACAGCTATGACCATGATAGAGTGCGGCCTATTGC	GCGCAAGGAGACAATACAGG	(CTCA)15	12	172–225	OP851546	Douek et al. 2023
Pocilloporidae	Stylophora pistilita (Esper, 1792)	SP_10	GGAAACAGCTATGACCATAAACGCCATTAAGCTCCGC	AGCAGGGCCAGCACTTAC	(AGGT)10	17	369–437	OP851548	Douek et al. 2023
Pocilloporidae	Stylophora pistilita (Esper, 1792)	SP_11	GGAAACAGCTATGACCATGCAAATGGCAGGATTGACTG	TCTGGGACGGAGAAGCAAC	(TGA)12	11	247–267	OP851544	Douek et al. 2023
Pocilloporidae	Stylophora pistilita (Esper, 1792)	SP_12	GGAAACAGCTATGACCATGTGACGTGCGTTTCAAGCC	CAGCCTGTTATGACGTCGG	(CA)10	14	213–241	OP851535	Douek et al. 2023
Pocilloporidae	Stylophora pistilita (Esper, 1792)	SP_13	AGAGGCAGCGAAGGAATTG	GGAAACAGCTATGACCATGTGTCCGAAATCTGACGGG	(GTCT)14	11	182–229	OP851541	Douek et al. 2023
Pocilloporidae	Stylophora pistilita (Esper, 1792)	SP_14	GGAAACAGCTATGACCATCTGCTTCAAAGGATAACTAGGTC	CGCACCAAACGTGCTAACG	(CTT)13	5	311–336	OP851550	Douek et al. 2023
Pocilloporidae	Stylophora pistilita (Esper, 1792)	SP_15	GGAAACAGCTATGACCATGAGGGCCACAAGTTCATTAGC	CAGCCACACTACCAGTTGC	(ACTC)16	18	134–318	OP851545	Douek et al. 2023
Pocilloporidae	Stylophora pistilita (Esper, 1792)	SP_16	GGAAACAGCTATGACCATAACAACCTGTGTAAGCTTTGG	AGAGCCATAAGCGGGATGG	(CTT)12	14	250–286	OP851533	Douek et al. 2023
Pocilloporidae	Stylophora pistilita (Esper, 1792)	SP_17	GGAAACAGCTATGACCATGTCGGTGTATTGCTGTACC	GTCACTGAAATATGAACAAAGACCG	(AT)10(AG)15	18	199–271	OP851540	Douek et al. 2023
Pocilloporidae	Stylophora pistilita (Esper, 1792)	SP_19	TGGTGAGTGGGAAATAGGTTTG	GGAAACAGCTATGACCATGGTGCCAATTACCTTGGGC	(GTT)11	8	359–392	OP851551	Douek et al. 2023
Pocilloporidae	Stylophora pistilita (Esper, 1792)	SP_20	GGAAACAGCTATGACCATCAAAGCCGTCCTCACAACC	GGCTGAGCATCTTTCCCTTG	(GTT)12	4	319–329	OP851543	Douek et al. 2023
Pocilloporidae	Seriatopora hystrix (Dana, 1846)	Sh4-001	ACTTCATTCAATTATCCATAAAGTCAT	ATCACTGATTAGACTTACAAACAAACTG	(CATT)10	7	130–190	DQ131572	Underwood et al. 2006; Souter et al. 2005
Pocilloporidae	Seriatopora hystrix (Dana, 1846)	Sh2-002	GTGAATAAGAACGACGGA	AAATACTAATTACAGGCATGAC	(CA)18	14	128–176	DQ131573	Underwood et al. 2006; Souter et al. 2005
Pocilloporidae	Seriatopora hystrix (Dana, 1846)	Sh3-003	CCACCACAACTTTCATCC	CTCTGAGTCATTAGACTGCAA	(CAT)2, TAT, (CAT)7	3	97–103	DQ131574	Underwood et al. 2006; Souter et al. 2005
Pocilloporidae	Seriatopora hystrix (Dana, 1846)	Sh3-004	GGTTACTTATGTGTTTTGCTT	AGTTGATGTTGTTGCCTT	(AAC)12	8	141–167	DQ131575	Underwood et al. 2006; Souter et al. 2005
Pocilloporidae	Seriatopora hystrix (Dana, 1846)	Sh2-005	CATGAGCAAGAACAGAGGAA	AAGTTGTCCGTCCTCGTT	(CA)11(TA)6	6	111–123	DQ131576	Underwood et al. 2006; Souter et al. 2005
Pocilloporidae	Seriatopora hystrix (Dana, 1846)	Sh2-006	CAAATACCAATCAGTGTAGCA	GGCCTAATATCTGTCTCCTTC	(CT)8, TT, (CT)7	5	109–147	DQ131577	Underwood et al. 2006; Souter et al. 2005
Pocilloporidae	Seriatopora hystrix (Dana, 1846)	Sh3-007	ACCTTTTTGCTTCATCCT	GTTTCATTGTGACCATTTT	(AAC)9, AAA, AAC	6	116–131	DQ131578	Underwood et al. 2006; Souter et al. 2005
Pocilloporidae	Seriatopora hystrix (Dana, 1846)	Sh3-008	CCATTCCCAACAAAGTCA	GCTCATACGCACAAATTATAAT	(AAC)7, AAA, (AAC)3	4	207–222	DQ131579	Underwood et al. 2006; Souter et al. 2005
Pocilloporidae	Seriatopora hystrix (Dana, 1846)	Sh3-009	TGACGACGATGACCGTAAAC	TTTGAGCTCGTTGCTAACCC	(TGA)9, CCGCCGTCGGC, GTCGACGTCGCCG, (TGA)11	8	148–178	DQ131580	Underwood et al. 2006; Souter et al. 2005
Pocilloporidae	Seriatopora hystrix (Dana, 1846)	Sh4.28	CACCTACGGAGATATTAGCA	AACACTCTGCAAACTCTGG	(CATT)6	6	214–250	AF320769	Souter et al. 2005; Maier et al. 2001
Pocilloporidae	Pocillopora meandrina (Dana, 1846)	Psp_01	TCGTTCAATCCACTGACTGC	U19-CCTTTGGATGCGATGTAAT	(AAGT)2AAGC(AAGT)4N22(TAGA)11	Not stated	Not stated	LC222418	Nakajima et al. 2017
Pocilloporidae	Pocillopora meandrina (Dana, 1846)	Psp_02	CTGTGCTGGAATTCCCCTTA	U19-AGCCTACGGCGCAATAGTAG	(GACCC)9	Not stated	Not stated	LC222419	Nakajima et al. 2017
Pocilloporidae	Pocillopora meandrina (Dana, 1846)	Psp_10	AGGCGAAGCCATAATGTTGT	U19-CTTCGTTGTGGGCTAAGAGG	(TGAG)11(TGGG)3	Not stated	Not stated	LC222420	Nakajima et al. 2017
Pocilloporidae	Pocillopora meandrina (Dana, 1846)	Psp_16	CCCGCTGCTGAGTAAGAATC	U19-AGAGAAACTGCAAAACCGC	(AAAAC)8	Not stated	Not stated	LC222421	Nakajima et al. 2017
Pocilloporidae	Pocillopora meandrina (Dana, 1846)	Psp_18	CACACGTTTTATGACAACGGA	U19-ATAAGCCGTAGGCCCTGTCT	(TGTA)12	Not stated	Not stated	LC222422	Nakajima et al. 2017
Pocilloporidae	Pocillopora meandrina (Dana, 1846)	Psp_23	ACCATTGCCATCACTGTTCA	U19-TTCATTCATTCGTATTGGCG	(TGTA)11	Not stated	Not stated	LC222423	Nakajima et al. 2017
Pocilloporidae	Pocillopora meandrina (Dana, 1846)	Psp_29	TTTCGTACCAAAATCCAGGC	U19-TTTTTCAGTCGCAAGAGGC	(TTTTC)8	Not stated	Not stated	LC222424	Nakajima et al. 2017
Pocilloporidae	Pocillopora meandrina (Dana, 1846)	Psp_32	AAGCACGCAATTCAGCCTAT	U19-AGCCTAAGACGAATCGAGCA	(CTAT)12	Not stated	Not stated	LC222425	Nakajima et al. 2017
Pocilloporidae	Pocillopora meandrina (Dana, 1846)	Psp_33	CCATTTCCCGAATCTCTCTC	U19-CTCGTCGCCCAGATATAAA	(AATC)10	Not stated	Not stated	LC222426	Nakajima et al. 2017
Pocilloporidae	Pocillopora meandrina (Dana, 1846)	Psp_35	TGGCTGATGTCTGTGGGTAA	U19-CGCGATTATCGAAAGTTTG	(CTAT)3CTAC(CTAT)10TTAT(CTAT)3	Not stated	Not stated	LC222427	Nakajima et al. 2017
Pocilloporidae	Pocillopora meandrina (Dana, 1846)	Psp_39	TCTTTACAGCACAGGAGCCA	U19-TTTTTCTTGCGGTCCAATTC	(AAGTG)8	Not stated	Not stated	LC222428	Nakajima et al. 2017
Pocilloporidae	Pocillopora meandrina (Dana, 1846)	Psp_41	U19-CGCACAAGGAAAATTTGTT	TTCCACACCAGAAGATGACG	(ATTT)10	Not stated	Not stated	LC222429	Nakajima et al. 2017
Pocilloporidae	Pocillopora meandrina (Dana, 1846)	Psp_48	TGTAAATTCAAGAGAATGGGCA	U19-GTTTCCTGATGGTGTTCT	(CTTT)11	Not stated	Not stated	LC222430	Nakajima et al. 2017
Pocilloporidae	Pocillopora acuta (Lamarck, 1816)	Psp_01	TCGTTCAATCCACTGACTGC	U19-CCTTTGGATGCGATGTAAT	(AAGT)2AAGC(AAGT)9N22(TAGA)10	Not stated	Not stated	LC222431	Nakajima et al. 2017
Pocilloporidae	Pocillopora acuta (Lamarck, 1816)	Psp_02	CTGTGCTGGAATTCCCCTTA	U19-AGCCTACGGCGCAATAGTAG	(GACCC)6	Not stated	Not stated	LC222432	Nakajima et al. 2017
Pocilloporidae	Pocillopora acuta (Lamarck, 1816)	Psp_10	AGGCGAAGCCATAATGTTGT	U19-CTTCGTTGTGGGCTAAGAGG	(TGAG)2TGAA(CGAG)2(TGAG)2(TGGG)4	Not stated	Not stated	LC222433	Nakajima et al. 2017
Pocilloporidae	Pocillopora acuta (Lamarck, 1816)	Psp_16	CCCGCTGCTGAGTAAGAATC	U19-AGAGAAACTGCAAAACCGC	(AAAAC)5	Not stated	Not stated	LC222434	Nakajima et al. 2017
Pocilloporidae	Pocillopora acuta (Lamarck, 1816)	Psp_18	CACACGTTTTATGACAACGGA	U19-ATAAGCCGTAGGCCCTGTCT	(TGTA)9	Not stated	Not stated	LC222435	Nakajima et al. 2017
Pocilloporidae	Pocillopora acuta (Lamarck, 1816)	Psp_23	ACCATTGCCATCACTGTTCA	U19-TTCATTCATTCGTATTGGCG	(TGTA)5	Not stated	Not stated	LC222436	Nakajima et al. 2017
Pocilloporidae	Pocillopora acuta (Lamarck, 1816)	Psp_29	TTTCGTACCAAAATCCAGGC	U19-TTTTTCAGTCGCAAGAGGC	(TTTTC)5	Not stated	Not stated	LC222437	Nakajima et al. 2017
Pocilloporidae	Pocillopora acuta (Lamarck, 1816)	Psp_32	AAGCACGCAATTCAGCCTAT	U19-AGCCTAAGACGAATCGAGCA	(CTAT)7	Not stated	Not stated	LC222438	Nakajima et al. 2017
Pocilloporidae	Pocillopora acuta (Lamarck, 1816)	Psp_33	CCATTTCCCGAATCTCTCTC	U19-CTCGTCGCCCAGATATAAA	(AATC)6	Not stated	Not stated	LC222439	Nakajima et al. 2017
Pocilloporidae	Pocillopora acuta (Lamarck, 1816)	Psp_35	TGGCTGATGTCTGTGGGTAA	U19-CGCGATTATCGAAAGTTTG	(CTAT)16	Not stated	Not stated	LC222440	Nakajima et al. 2017
Pocilloporidae	Pocillopora acuta (Lamarck, 1816)	Psp_39	TCTTTACAGCACAGGAGCCA	U19-TTTTTCTTGCGGTCCAATTC	(AAGTG)4	Not stated	Not stated	LC222441	Nakajima et al. 2017
Pocilloporidae	Pocillopora acuta (Lamarck, 1816)	Psp_41	U19-CGCACAAGGAAAATTTGTT	TTCCACACCAGAAGATGACG	(ATTT)3ACTT(ATTT)3	Not stated	Not stated	LC222442	Nakajima et al. 2017
Pocilloporidae	Pocillopora acuta (Lamarck, 1816)	Psp_48	TGTAAATTCAAGAGAATGGGCA	U19-GTTTCCTGATGGTGTTCT	(CTTT)4	Not stated	Not stated	LC222443	Nakajima et al. 2017
Pocilloporidae	Pocillopora damicornis	Pd2-001	U19-CAGACTTGTCGGAATGAAAGC	TTTTGTTTATAAGTCGATACAATGCA	Not stated	Not stated	Not stated	DQ684672	Starger et al. 2008
Pocilloporidae	Pocillopora damicornis	Pd3-002	U19-ATCCGAATACAAGCGAAACG	CAAAGCTTCTATCAGAAAATGCAA	Not stated	Not stated	Not stated	DQ684673	Starger et al. 2008
Pocilloporidae	Pocillopora damicornis	Pd2-003	U19-CCTCTTCCTGTTTGGGCTCT	TCTGCATTACGTTTGTTTGACA	Not stated	Not stated	Not stated	DQ684674	Starger et al. 2008
Pocilloporidae	Pocillopora damicornis	Pd3-004	U19-ACCAGACAGAAACACGCACA	GCAATGTGTAACAGAGGTGGAA	Not stated	Not stated	Not stated	DQ684675	Starger et al. 2008
Pocilloporidae	Pocillopora damicornis	Pd3-005	U19-AGAGTGTGGACAGCGAGGAT	GTTCCTTCGCCTTCGATTTT	Not stated	Not stated	Not stated	DQ684676	Starger et al. 2008
Pocilloporidae	Pocillopora damicornis	Pd2-006	U19-ATCTCCATGTGATCGGCATT	GTTCCCCCAGCTGAGAAGTT	Not stated	Not stated	Not stated	DQ684677	Starger et al. 2008
Pocilloporidae	Pocillopora damicornis	Pd2-007	U19-AAGAAGGTGTGGTATTTCAGAGGG	GGTGGATAAAGTATTTCTCACTCTTGG	Not stated	Not stated	Not stated	EF120462	Starger et al. 2008
Pocilloporidae	Pocillopora damicornis	Pd3-008	AGTTGAGGTTGTTGAAACATG	U19-TCCATGCAGAACCCC	Not stated	Not stated	Not stated	EF120463	Starger et al. 2008
Pocilloporidae	Pocillopora damicornis	Pd3-009	U19-CCAATGCGTCCGTAGCTCTC	ATCACCTAAAAATTTCAGTCCCTTACC	Not stated	Not stated	Not stated	EF120464	Starger et al. 2008
Pocilloporidae	Pocillopora damicornis	Pd3-010	U19-CTGATCAACAAACTGGGAGGC	TCATTAGAAATCATCTTGATTTGATAAGG	Not stated	Not stated	Not stated	EF120465	Starger et al. 2008
Pocilloporidae	Pocillopora damicornis	PV2	U19-CCAGGACCCATTTATACTCC	TGCAGTGTTCTACTTGTCAGTGC	Not stated	Not stated	Not stated	AY397777	Magalon et al. 2004
Pocilloporidae	Pocillopora damicornis	PV3	U19-TGAAACAGGATTGACGACGA	AACCCGAATGATTCCACAAT	Not stated	Not stated	Not stated	AY397778	Unpublished
Pocilloporidae	Pocillopora damicornis	PV5	U19-GTCATCACGCAAAGTTCC	GAATAGCCTGCGTTTATTTGG	Not stated	Not stated	Not stated	AY397780	Magalon et al. 2004
Pocilloporidae	Pocillopora damicornis	PV6	U19-CTTTCCCGACCAGTTTAGGG	AGCCGTTCAGCTACCTATGG	Not stated	Not stated	Not stated	AY397781	Magalon et al. 2004
Pocilloporidae	Pocillopora damicornis	PV7	U19-GAGATGGATGGAGACTGC	GGTATCTCTGTGCTCAGTTCTTTG	Not stated	Not stated	Not stated	AY397782	Magalon et al. 2004
Pocilloporidae	Pocillopora damicornis	Pd2-AB79 (from PV7)	GGAGATGGATGGAGACTGCT	U19-AGTGCACGCACTAGATAGA	Not stated	Not stated	Not stated	AB214379	Gorospe & Karl 2013
Pocilloporidae	Pocillopora damicornis	Pd3-EF65 (from Pd3-010)	U19-TGTGCAGGTGTTGTGACTGA	TGTCTTTTTCACTTTTGCTTCAA	Not stated	Not stated	Not stated	EF120465	Gorospe & Karl 2013
Pocilloporidae	Pocillopora damicornis	Pd4	U19-ACGCACACAAACCAACAAAC	TAATTCCATCAACTCAAAGGGG	Not stated	Not stated	Not stated	Not stated	Torda et al. 2013
Pocilloporidae	Pocillopora damicornis	Pd11	TCGTTTGAAGGGAAATGCTC	U19-GCATGCTATGTATGCGAGA	Not stated	Not stated	Not stated	Not stated	Torda et al. 2013
Pocilloporidae	Pocillopora damicornis	Pd13	TGTTCCTCTCTTTCTCTCTTCCA	U19-CATTTATGTTCCTTTCACGGC	Not stated	Not stated	Not stated	Not stated	Torda et al. 2013
Pocilloporidae	Pocillopora damicornis	Poc40	U19-TTATTATATGGGTGTATGC	CTCAAAGTGCGATTAAAGCC	Not stated	Not stated	Not stated	Not stated	Pinzón & Lajeunesse 2011
Faviidae	Favia fragum (Esper, 1793)	Ffr-A12	VIC-GTGGAAAGCATTGTCTGC	AAAAGGGGACCTAACCATC	(GT)16	10	222–292	EU181546	Carlon & Lippe 2008
Faviidae	Favia fragum (Esper, 1793)	Ffr-B11	VIC-ACGGGACTGGGTATAACAATTC	GTTTGAACTGGAATCCAACATG	(CT)14(CCCCTT), (CT)3(TT)(CT)4(CTTT)7	8	242–292	EU181547	Carlon & Lippe 2008
Faviidae	Favia fragum (Esper, 1793)	Ffr-B12	NED-AAGCAAGGAAGAGGAATGG	CCGCTCATTGTCTGGACTA	(GGAA)(GAAA)2(GGAA) 2, (GAAAGGAAGAAAAGAA)(GGAA) 5	8	249–301	EU181548	Carlon & Lippe 2008
Faviidae	Favia fragum (Esper, 1793)	Ffr-D3	PET-GAAAACTCAAAAATGGCTGTAG	CCGTAAGATACACATCGTGATT	(TAGA)11	11	238–274	EU181549	Carlon & Lippe 2008
Faviidae	Favia fragum (Esper, 1793)	Ffr-D7	VIC-TTCCCGAAAGGATATTGTTC	TTTGTGTCCCCAAATTAGTATG	(TAGA)22	13	141–216	EU181550	Carlon & Lippe 2008
Faviidae	Favia fragum (Esper, 1793)	Ffr-D10	6-AM-TCGCATCTCCTTTGTTTTC	AATCGGGTGTATTGCCTG	(TAGA)11	9	133–161	EU181552	Carlon & Lippe 2008
Faviidae	Favia fragum (Esper, 1793)	Ffr9	6-AM-GCCTCGTTTTCGTGAATGTT	TGGTCACGCTTTGCTTCATA	(GATA)2(GATCGATAGATCGATAAATA), (GATA)17(AATA)(GATA)2	11	388–476	EU181553	Carlon & Lippe 2008
Faviidae	Favia fragum (Esper, 1793)	Ffr12	PET-CCAGGCTCGCTACTCTTTGT	TCTGCCATTGAGTTTTGCTG	(TAGA)26(TAGGTAGA), (TAGG)3(TAGA)(TGG)11	10	402–454	EU181554	Carlon & Lippe 2008
Faviidae	Favia fragum (Esper, 1793)	Ffr25	NED-GACTTCTGTCAACCTCCAAA	TTTAATTTGATAAAATGCCGTA	(TAGA)19(TGGA) (TAGA)2, (TGGA)4(TAGA)5(TGGA)3	4	204–224	EU181555	Carlon & Lippe 2008
Faviidae	Favia fragum (Esper, 1793)	Ffr31	PET-TAAATAAAGGGTTCCATCCA	CCTCGTTTTCGTGAATGTAG	(ATCT)36	27	180–384	EU181556	Carlon & Lippe 2008
Faviidae	Favia fragum (Esper, 1793)	Ffr53	VIC-GCTTCGTTTCAGAGATATGG	CAAAACGCTCCAGTTTTAGT	(CTAT)17	11	337–389	EU181557	Carlon & Lippe 2008
Faviidae	Favia fragum (Esper, 1793)	Ffr68	6-AM-GAACTTCACTCGATCTTTGC	ACCTTAAAGATTGGGTTTTC	(GATA)8	11	262–350	EU181558	Carlon & Lippe 2008
Faviidae	Favia fragum (Esper, 1793)	Ffr83	PET-TGATGACGTCAATCGTGTAT	TTCCCCGTAATAATCAAAAA	(GATA)8	11	421–481	EU181559	Carlon & Lippe 2008
Faviidae	Favia fragum (Esper, 1793)	Ffr111	PET-TGCATTACGTCAGCATGTAT	GAGATTCATAAGCGAACAGC	(GATA)15	9	165–341	EU181560	Carlon & Lippe 2008
Faviidae	Favia fragum (Esper, 1793)	Ffr127	6-AM-GTGAATGTTCATGCATTACG	AGATGTGAAATTTGGTGAGG	(GATA)6	5	258–274	EU181561	Carlon & Lippe 2008
Faviidae	Favia fragum (Esper, 1793)	Ffz236	NED-CATACCTTCCTAAAAGGTCCA	CCACCTGTCTCAATTCTCTC	(CATC)17(AATC), (CTTC) 4(CATC)9	11	193–221	EU181551	Carlon & Lippe 2008
Merulinidae	Platygyra daedalea (Ellis & Solander, 1786)	Pd29-2	TTGGGTGGGTGACCAAATAC	TGTCCCGCTGTTCACTTATAC	(AAC)5	5	208–226	Not stated	Miller & Howard 2003
Merulinidae	Platygyra daedalea (Ellis & Solander, 1786)	Pd31	GACAAGTAATGTGTAAATCGTTGTCC	CTGTTAGAGTATCATGTCCTGAAGC	(CCAT)7	7	138–156	Not stated	Miller & Howard 2003
Merulinidae	Platygyra daedalea (Ellis & Solander, 1786)	Pd48	ACAAAGGAGTGGGCGTAGG	GCAACTGGATTGACTATCATGG	(TC)7	11	265–295	Not stated	Miller & Howard 2003
Merulinidae	Platygyra daedalea (Ellis & Solander, 1786)	Pd61	TGTTACTAAGCGTAAAACACTGAACC	ACCGCATTGAACATCACG	(TGT)5	9	203–216	Not stated	Miller & Howard 2003
Merulinidae	Platygyra daedalea (Ellis & Solander, 1786)	Pd62	CAAACGCAAGGAATGAGAGC	CAACACAAATATTCGCCATTACC	(AC)3AG(AC)2	4	203–209	Not stated	Miller & Howard 2003
Merulinidae	Platygyra daedalea (Ellis & Solander, 1786)	A6	GACGAGGCAGTCAAAGCAAC	CAAACTAACCGCTCATGTCG	(AC)8	Not stated	Not stated	KC662262	Jigui et al. 2019
Merulinidae	Platygyra daedalea (Ellis & Solander, 1786)	A8	GCCGTATCATCACTTAGCC	GGACGTACCAGCAGGGGAG	(TA)8(TG)15	Not stated	Not stated	KC662263	Jigui et al. 2019
Merulinidae	Platygyra daedalea (Ellis & Solander, 1786)	A20	TCCCTCTGACATGAACCC	GTGCTTGCGTGCTTGCGT	(GCAC)5(AC)9	Not stated	Not stated	KC662264	Jigui et al. 2019
Merulinidae	Platygyra daedalea (Ellis & Solander, 1786)	A44	AAACGCTTGCTCCTCCCT	AACCCACCAGCCCATCTCC	(TG)7	Not stated	Not stated	KC662265	Jigui et al. 2019
Merulinidae	Platygyra daedalea (Ellis & Solander, 1786)	C36	TATGGGTGTCTTTGCCTTTAC	AATGCGCTTTCTTTCGTTGT	(AC)8	Not stated	Not stated	KC662268	Jigui et al. 2019
Merulinidae	Platygyra daedalea (Ellis & Solander, 1786)	D26	GGCGCTGATTTCCTTAC	AGACAACGCCTCCTCCC	(GT)9	Not stated	Not stated	KC662270	Jigui et al. 2019
Merulinidae	Platygyra daedalea (Ellis & Solander, 1786)	D69	TGAACCCAATACAGAAAATC	GTGCTTGCGTGCTTGCGTG	(GCAC)5(AC)9GC(AC)6	Not stated	Not stated	KC662272	Jigui et al. 2019
Merulinidae	Platygyra daedalea (Ellis & Solander, 1786)	E8	GAGGTGGGTGCTGGGGTTT	GAGTTATGGACACTGGGAG	(AC)7	Not stated	Not stated	KC662274	Jigui et al. 2019
Merulinidae	Platygyra daedalea (Ellis & Solander, 1786)	E45	TCAAAGGTTCGGTAGTTCG	AGGCTCGTCTGTCATGGTC	(CA)9	Not stated	Not stated	KC662275	Jigui et al. 2019
Merulinidae	Platygyra daedalea (Ellis & Solander, 1786)	E51	GGCAGACAGTGGACAACAAG	CAGGAGCCAGCCAGTAAACC	(TG)7	Not stated	Not stated	KC662276	Jigui et al. 2019
Merulinidae	Platygyra daedalea (Ellis & Solander, 1786)	K3	ATGGCTGCTATTGATGCG	GCAGTGGGACAACATAAACAG	(TG)8	Not stated	Not stated	KC662277	Jigui et al. 2019
Merulinidae	Platygyra acuta (Veron, 2000)	A1	TTGAGTGAGAATGGCTGGTT	TGTTGATAAAGGACGCTGAT	(TG)7(GT)18	Not stated	Not stated	KC662261	Jigui et al. 2019
Merulinidae	Platygyra acuta (Veron, 2000)	A6	GACGAGGCAGTCAAAGCAAC	CAAACTAACCGCTCATGTCG	(AC)8	Not stated	Not stated	KC662262	Jigui et al. 2019
Merulinidae	Platygyra acuta (Veron, 2000)	A20	TCCCTCTGACATGAACCC	GTGCTTGCGTGCTTGCGT	(GCAC)5(AC)9	Not stated	Not stated	KC662264	Jigui et al. 2019
Merulinidae	Platygyra acuta (Veron, 2000)	A44	AAACGCTTGCTCCTCCCT	AACCCACCAGCCCATCTCC	(TG)7	Not stated	Not stated	KC662265	Jigui et al. 2019
Merulinidae	Platygyra acuta (Veron, 2000)	B51	CCTCAAACTAACCGCTCAT	ACGAGGCAGTCAAAGCAAC	(GT)8	Not stated	Not stated	KC662267	Jigui et al. 2019
Merulinidae	Platygyra acuta (Veron, 2000)	D26	GGCGCTGATTTCCTTAC	AGACAACGCCTCCTCCC	(GT)9	Not stated	Not stated	KC662270	Jigui et al. 2019
Merulinidae	Platygyra acuta (Veron, 2000)	D49	CCAACCTGGGCAACAAGAG	AAGTGCTGGGATGCGTGAG	(AC)21	Not stated	Not stated	KC662271	Jigui et al. 2019
Merulinidae	Platygyra acuta (Veron, 2000)	E45	TCAAAGGTTCGGTAGTTCG	AGGCTCGTCTGTCATGGTC	(CA)9	Not stated	Not stated	KC662275	Jigui et al. 2019
Merulinidae	Platygyra acuta (Veron, 2000)	E51	GGCAGACAGTGGACAACAAG	CAGGAGCCAGCCAGTAAACC	(TG)7	Not stated	Not stated	KC662276	Jigui et al. 2019
Merulinidae	Platygyra acuta (Veron, 2000)	K3	ATGGCTGCTATTGATGCG	GCAGTGGGACAACATAAACAG	(TG)8	Not stated	Not stated	KC662277	Jigui et al. 2019
Merulinidae	Goniastrea favulus (Dana, 1846)	Gf12-1	GACCCCATAAGCTGCATAGC	GGGTGAGACATTTTCATCTTCG	(CTGT)5	4	194–222	Not stated	Miller & Howard 2003
Merulinidae	Goniastrea favulus (Dana, 1846)	Gf12-2	CCATGTCATGTTTCATTCGTCT	GGAATTGGCGAAAATTATTCAGT	(CA)26	7	171–185	Not stated	Miller & Howard 2003
Merulinidae	Goniastrea favulus (Dana, 1846)	Gf41-1	GTGATGGTGTTAAGCTTCTGC	TTGATAAGCTAATTAGACTGGACAGC	(TG)5CGTT(TG)3	3	290–292	Not stated	Miller & Howard 2003
Merulinidae	Goniastrea favulus (Dana, 1846)	Gf42	TTGATTGGCTTCTTGTTTGC	TGTTATGGACGGGTTAATGG	((TC)3(AC)(TC)(AC))2	2	247–246	Not stated	Miller & Howard 2003
Merulinidae	Goniastrea favulus (Dana, 1846)	Gf69	CCCTGATAGAATTGCCTTTCC	GAAGAAGTAGAAGAAGCTTAG	(CTTGTT)27	10	110–203	Not stated	Miller & Howard 2003
Merulinidae	Favites flexuosa (Dana, 1846)	A1	TTGAGTGAGAATGGCTGGTT	TGTTGATAAAGGACGCTGAT	(TG)7(GT)18	Not stated	Not stated	KC662261	Jigui et al. 2019
Merulinidae	Favites flexuosa (Dana, 1846)	A20	TCCCTCTGACATGAACCC	GTGCTTGCGTGCTTGCGT	(GCAC)5(AC)9	Not stated	Not stated	KC662264	Jigui et al. 2019
Merulinidae	Favites flexuosa (Dana, 1846)	B51	CCTCAAACTAACCGCTCAT	ACGAGGCAGTCAAAGCAAC	(GT)8	Not stated	Not stated	KC662267	Jigui et al. 2019
Merulinidae	Favites flexuosa (Dana, 1846)	D26	GGCGCTGATTTCCTTAC	AGACAACGCCTCCTCCC	(GT)9	Not stated	Not stated	KC662270	Jigui et al. 2019
Merulinidae	Favites flexuosa (Dana, 1846)	D49	CCAACCTGGGCAACAAGAG	AAGTGCTGGGATGCGTGAG	(AC)21	Not stated	Not stated	KC662271	Jigui et al. 2019
Merulinidae	Favites flexuosa (Dana, 1846)	E8	GAGGTGGGTGCTGGGGTTT	GAGTTATGGACACTGGGAG	(AC)7	Not stated	Not stated	KC662274	Jigui et al. 2019
Merulinidae	Favites flexuosa (Dana, 1846)	E51	GGCAGACAGTGGACAACAAG	CAGGAGCCAGCCAGTAAACC	(TG)7	Not stated	Not stated	KC662276	Jigui et al. 2019
Merulinidae	Favites flexuosa (Dana, 1846)	K3	ATGGCTGCTATTGATGCG	GCAGTGGGACAACATAAACAG	(TG)8	Not stated	Not stated	KC662277	Jigui et al. 2019
Merulinidae	Favites flexuosa (Dana, 1846)	K9	CAGGCTCGTCTGTCATGGTC	ACGGTGGCTGAATCTGTGGC	(TG)9	Not stated	Not stated	KC662278	Jigui et al. 2019
Merulinidae	Orbicella faveolata (Ellis & Solander, 1786)	M_fav3A	NED-CCCAGTTCTCAAATAGCGGA	TACAAGTCGAGTTCCCCACC	(ATG)25	7	161–218	GW267284	Davis et al. 2013
Merulinidae	Orbicella faveolata (Ellis & Solander, 1786)	M_fav4B	FAM-ATTAGGGTCGAGGTCAAGGG	CAAGCCCGAATAAAGCATA	(TTTG)17	11	365–417	GW254471	Davis et al. 2013
Merulinidae	Orbicella faveolata (Ellis & Solander, 1786)	M_fav5A	FAM-AATGCATTTCCCTGCTATCG	TGCACGACCCTGTACAACAT	(CGA)17	16	340–394	GW257722	Davis et al. 2013
Merulinidae	Orbicella faveolata (Ellis & Solander, 1786)	M_fav6B	HEX-TTCGCACGCGTACTTAACAG	CAAGGATGGCTAAGGATGGA	(CA)33	8	401–445	GW255333	Davis et al. 2013
Merulinidae	Orbicella faveolata (Ellis & Solander, 1786)	M_fav7A	HEX-GCCGAATCCGTCTTTTGATA	GCTGAGGTTGCTCTTGCTGT	(CAT)24	14	465–519	GW248775	Davis et al. 2013
Merulinidae	Orbicella faveolata (Ellis & Solander, 1786)	M_fav8C	NED-GACCCCAGTTCAACTCCTCA	TCCTGTCCCTCTTGTATGCC	(CAA)38	12	289–355	GW250389	Davis et al. 2013
Merulinidae	Orbicella faveolata (Ellis & Solander, 1786)	M_fav9B	NED-ATTCGTGACAAAACGAGGGTC	AATTGACCGAAAAGTGACCG	(CAAT)21	9	278–322	GW249713	Davis et al. 2013
Merulinidae	Orbicella faveolata (Ellis & Solander, 1786)	M_fav29	NED- AGTTAGCGATGCAGTTGGCT	TCGTTGCCATTGTCAGTTGT	(CAT)16	10	417–477	GW275092	Davis et al. 2013
Merulinidae	Orbicella faveolata (Ellis & Solander, 1786)	M_fav30C	NED- AAGAAACGGGCCGATAGAGT	CGGTAGCATATTGCCGTTTT	(TTTTG)8	4	227–247	GW274811	Davis et al. 2013
Merulinidae	Orbicella franksi (Gregory, 1895)	M_fav3A	NED-CCCAGTTCTCAAATAGCGGA	TACAAGTCGAGTTCCCCACC	(ATG)25	7	161–218	GW267284	Davis et al. 2013
Merulinidae	Orbicella franksi (Gregory, 1895)	M_fav4B	FAM-ATTAGGGTCGAGGTCAAGGG	CAAGCCCGAATAAAGCATA	(TTTG)17	11	365–417	GW254471	Davis et al. 2013
Merulinidae	Orbicella franksi (Gregory, 1895)	M_fav7A	HEX-GCCGAATCCGTCTTTTGATA	GCTGAGGTTGCTCTTGCTGT	(CAT)24	14	465–519	GW248775	Davis et al. 2013
Merulinidae	Orbicella franksi (Gregory, 1895)	M_fav8C	NED-GACCCCAGTTCAACTCCTCA	TCCTGTCCCTCTTGTATGCC	(CAA)38	12	289–355	GW250389	Davis et al. 2013
Merulinidae	Orbicella franksi (Gregory, 1895)	M_fav9B	NED-ATTCGTGACAAAACGAGGGTC	AATTGACCGAAAAGTGACCG	(CAAT)21	9	278–322	GW249713	Davis et al. 2013
Merulinidae	Orbicella franksi (Gregory, 1895)	M_fav30C	NED- AAGAAACGGGCCGATAGAGT	CGGTAGCATATTGCCGTTTT	(TTTTG)8	4	227–247	GW274811	Davis et al. 2013
Merulinidae	Orbicella annularis (Ellis & Solander, 1786)	M_fav3A	NED-CCCAGTTCTCAAATAGCGGA	TACAAGTCGAGTTCCCCACC	(ATG)25	7	161–218	GW267284	Davis et al. 2013
Merulinidae	Orbicella annularis (Ellis & Solander, 1786)	M_fav6B	HEX-TTCGCACGCGTACTTAACAG	CAAGGATGGCTAAGGATGGA	(CA)33	8	401–445	GW255333	Davis et al. 2013
Merulinidae	Orbicella annularis (Ellis & Solander, 1786)	M_fav7A	HEX-GCCGAATCCGTCTTTTGATA	GCTGAGGTTGCTCTTGCTGT	(CAT)24	14	465–519	GW248775	Davis et al. 2013
Merulinidae	Orbicella annularis (Ellis & Solander, 1786)	M_fav9B	NED-ATTCGTGACAAAACGAGGGTC	AATTGACCGAAAAGTGACCG	(CAAT)21	9	278–322	GW249713	Davis et al. 2013
Merulinidae	Orbicella annularis (Ellis & Solander, 1786)	M_fav30C	NED- AAGAAACGGGCCGATAGAGT	CGGTAGCATATTGCCGTTTT	(TTTTG)8	4	227–247	GW274811	Davis et al. 2013
Poritidae	Porites lutea (Edwards & Haime, 1851)	plo7	AGCACTGTCTGTAACAAGCGAAG	TATTGGAAGGAGGGCTCTAAATTG	(TTG)6 (TTTA)6	Not stated	206-225	HQ435873-HQ435879	Li et al. 2020
Poritidae	Porites lutea (Edwards & Haime, 1851)	plo10	CAAGCTATAGCCATGTGATACCC	GTAGTCCTTCTTCAGGGGATTTG	(AAT)9 (AGA)8	Not stated	204-249	HQ435880-HQ435883	Li et al. 2020
Poritidae	Porites lutea (Edwards & Haime, 1851)	plo37	TCCCTTATACATGCAAGGAAGTG	TTTCAGTCTCCTGTCTTCTCCAG	(ATG)11	Not stated	388-423	HQ435922-HQ435924	Li et al. 2020
Poritidae	Porites lutea (Edwards & Haime, 1851)	plo42	TAATTAGGCTACCAGGGAGTTCG	ATCACTTGAGTTGTGGGATGG	(GAC)4 (CAA)3	Not stated	196-199	HQ435936-HQ435939	Li et al. 2020
Poritidae	Porites lutea (Edwards & Haime, 1851)	plo66	TTTTGATAGTGATCGCTGTAGTGG	GCTATCACCCTCACCACCAT	(TGA)3 (TGA)5	Not stated	187-196	HQ435976-HQ435980	Li et al. 2020
Poritidae	Porites lutea (Edwards & Haime, 1851)	plo68	TCTTAATTTCTCAATAATTTCCTTGGT	CACAGGGTAACCTTCCTTGC	(TCA)8 (ATC)6	Not stated	354-433	HQ435985	Li et al. 2020
Poritidae	Porites lutea (Edwards & Haime, 1851)	plo74	GCTATTGGAAGCGCTGTTTT	TCCGTTATAACTATGCCCAGAAA	(CATC)16	Not stated	186-202	HQ435986-HQ435990	Li et al. 2020
Poritidae	Porites lutea (Edwards & Haime, 1851)	plo78	ACTGTTTACAATACACGACGGAAG	GCCCTGTTAAGTTACAAGTCACC	(AC)6	Not stated	115-124	GU137158 *	Li et al. 2020
Poritidae	Porites lutea (Edwards & Haime, 1851)	pasE005	GTCTGAGTCCCGTGGTTACATC	GAGTTTTTCCATCAGCCAACAG	(AT)6	Not stated	202-204	KP407156	Li et al. 2020
Poritidae	Porites lutea (Edwards & Haime, 1851)	pasE016	TTGTTCAAACCGGCAAACTAC	TTCTGTTCTCTCTGTGGCTTTTC	(GA)7	Not stated	209-211	KP407157	Li et al. 2020
Poritidae	Porites lutea (Edwards & Haime, 1851)	pasE021	ATGATTTTTGCACGGCTCTC	AACACCTCGAACTCTGGATCTG	(CAT)8	Not stated	221-247	KP407158	Li et al. 2020
Poritidae	Porites lutea (Edwards & Haime, 1851)	pasE030	GTCTGAATCCCGTGGTTACATC	CATCAGCCAACAGCAATGTC	(AT)6	Not stated	195	KP407159	Li et al. 2020
Poritidae	Porites lutea (Edwards & Haime, 1851)	pasE041	AGTGCTTGTAACCCTCTCCTTG	CTGAGGTCAAAGTGTTGGTGAG	(AAACA)3(AAAC)4	Not stated	220-235	KP407160	Li et al. 2020
Poritidae	Porites lutea (Edwards & Haime, 1851)	pasE042	ATCTTTTTGCCCAACCTAACAG	CGTGTGAACGTAGCTTTGGTAG	(ACC)5	Not stated	226-248	KP454004	Li et al. 2020
Poritidae	Porites lutea (Edwards & Haime, 1851)	pasE056	CTTTGGTTAAAGCTGGCCAAT	TTGGTTATTTCTGGTCGTGGT	(AAC)6	Not stated	290-298	KP407161-KP407162	Li et al. 2020
Poritidae	Porites lutea (Edwards & Haime, 1851)	pasE060	TCGTAAGAGCACAAAATGAAGC	CCAGTAAAATGACCCCAGACA	(CT)10	Not stated	272-298	KP407163-KP407164	Li et al. 2020
Poritidae	Porites lutea (Edwards & Haime, 1851)	pasE062	TGATCCTGGCCTATCAAAATG	GACTTGAGAAGAGGCATGCTG	(AG)6	Not stated	290-294	KP407165-KP407166	Li et al. 2020
Poritidae	Porites lutea (Edwards & Haime, 1851)	pasE065	GACTAACCCCTTTTGAACTGC	AAGGCAGGTTAGATGGTAAGTG	(TTA)4 (AT)4	Not stated	395-399	KP407167-KP407168	Li et al. 2020
Poritidae	Porites lutea (Edwards & Haime, 1851)	pasE073	GCGAGAAGCAACACAATCCTA	TCTTGGCTTTGTCACGAGTTT	(AAC)4	Not stated	329-342	KP407169-KP407170	Li et al. 2020
Poritidae	Porites lutea (Edwards & Haime, 1851)	pasE099	GCTTTCGCCAATATTCTTGC	TTGGCAGTGAAAAAGAGGTG	(CA)5	Not stated	202-288	KP407171-KP407171	Li et al. 2020
Poritidae	Porites lutea (Edwards & Haime, 1851)	A1	TTGAGTGAGAATGGCTGGTT	TGTTGATAAAGGACGCTGAT	(TG)7(GT)18	Not stated	Not stated	KC662261	Jigui et al. 2019
Poritidae	Porites lutea (Edwards & Haime, 1851)	A20	TCCCTCTGACATGAACCC	GTGCTTGCGTGCTTGCGT	(GCAC)5(AC)9	Not stated	Not stated	KC662264	Jigui et al. 2019
Poritidae	Porites lutea (Edwards & Haime, 1851)	B51	CCTCAAACTAACCGCTCAT	ACGAGGCAGTCAAAGCAAC	(GT)8	Not stated	Not stated	KC662267	Jigui et al. 2019
Poritidae	Porites lutea (Edwards & Haime, 1851)	D26	GGCGCTGATTTCCTTAC	AGACAACGCCTCCTCCC	(GT)9	Not stated	Not stated	KC662270	Jigui et al. 2019
Poritidae	Porites lutea (Edwards & Haime, 1851)	D49	CCAACCTGGGCAACAAGAG	AAGTGCTGGGATGCGTGAG	(AC)21	Not stated	Not stated	KC662271	Jigui et al. 2019
Poritidae	Porites lutea (Edwards & Haime, 1851)	E51	GGCAGACAGTGGACAACAAG	CAGGAGCCAGCCAGTAAACC	(TG)7	Not stated	Not stated	KC662276	Jigui et al. 2019
Poritidae	Porites lutea (Edwards & Haime, 1851)	K9	CAGGCTCGTCTGTCATGGTC	ACGGTGGCTGAATCTGTGGC	(TG)9	Not stated	Not stated	KC662278	Jigui et al. 2019
Poritidae	Porites lobata (Dana, 1846)	PL0340	6FAM-GTTTGCCTCTCTTCTGTTCATT	AACATTATGGCTAGTTCTTTGAACG	(ATCC)6 ATT (CGTT)4 TGTT (CATT)3	Not stated	216–275	Not stated	Polato et al. 2010
Poritidae	Porites lobata (Dana, 1846)	PL0780	VIC-GCCAGTAGGTGGATACACTGTT	CAAGTACGTTGACGTCGTTG	(ATT)4 (GTT)7	Not stated	136–163	Not stated	Polato et al. 2010
Poritidae	Porites lobata (Dana, 1846)	PL1357	F:PET- ATGTCCCTGAAACGGAAGTA	GATGATGATGTTGTTGATGGTG	(ACC)7…(ATC)4…(ACC)7	Not stated	252–300	Not stated	Polato et al. 2010
Poritidae	Porites lobata (Dana, 1846)	PL1490	F:VIC- TTCACGGAACGAATTTGAG	AAGCACACTTAGTCCAAACCATA	(ATC)4…(ATC)10	Not stated	234–246	Not stated	Polato et al. 2010
Poritidae	Porites lobata (Dana, 1846)	PL1551	PET-TGTTTCTGAGTGGCTGTGCT	GGTTGGAAAGGGTCCTTCAT	(GTT)8	Not stated	178–196	Not stated	Polato et al. 2010
Poritidae	Porites lobata (Dana, 1846)	PL1556	PET-CGTTGACGTAACCTTCACCA	CACAGGGTAACCTTCCTTGC	(ATC)10	Not stated	153–168	Not stated	Polato et al. 2010
Poritidae	Porites lobata (Dana, 1846)	PL1629	6FAM-CCTTGGTTAATTTGCCCTTG	ACCAGTCCGGAGTCAAGCTA	(GCT)8	Not stated	168–180	Not stated	Polato et al. 2010
Poritidae	Porites lobata (Dana, 1846)	PL2069	PET-CGCAGTTCCTTTGATTTGGT	GTTTCTTTAGCGGTTGATGGCTTGTTAC	(GTT)8	Not stated	249–267	Not stated	Polato et al. 2010
Poritidae	Porites lobata (Dana, 1846)	PL2258	NED-ATTAGCGGATGAAGCGAAGA	TCCAATGTAACGCCAAATCA	(GAT)10	Not stated	217–250	Not stated	Polato et al. 2010
Poritidae	Porites lobata (Dana, 1846)	PL0905	NED-GGTCCAAAGTCCACCATCA	TGGTGGAAATAAGTGGTCGA	(ATC)9 ACC (ATC)9	Not stated	126-183	Not stated	Baums et al. 2012
Poritidae	Porites lobata (Dana, 1846)	PL1370	PET-GCACTGTCTGTAACAAGCGAA	CATATTGGAAGGAGGGCTC	(GTT)8	Not stated	189-246	Not stated	Baums et al. 2012
Poritidae	Porites lobata (Dana, 1846)	PL1483	6FAM-AAACGTTCCCTATCCCATCC	GCAAAGCTGCTACATTTCACTAA	(GTT)10	Not stated	143-173	Not stated	Baums et al. 2012
Poritidae	Porites lobata (Dana, 1846)	PL1868	VIC-TAAGCCACAGCAGGTGTACG	AAACGTTCCCTATCCCATCC	(AAC)10	Not stated	179-206	Not stated	Baums et al. 2012
Poritidae	Porites rus (Forskål, 1775)	Pru-1	famTGGAAAAACAAAATTACTCACTTCA	GGAAGAAGGTGATGAAGACGAC	(CAT)18	Not stated	Not stated	Not stated	Baranets et al. 2011
Poritidae	Porites rus (Forskål, 1775)	Pru-2	famGCACTTCCGGTAATTCGTTG	GCCGATATCCTTGTTCTGGT	(TTG)9	Not stated	Not stated	Not stated	Baranets et al. 2011
Poritidae	Porites rus (Forskål, 1775)	Pru-3	nedAGGGCAGAGAGAACAACCTG	GGGTCACGGTTACGTTTTGT	(TGA)12	Not stated	Not stated	Not stated	Baranets et al. 2011
Poritidae	Porites rus (Forskål, 1775)	Pru-4	vicAAAATGACCGGGTGTTGTGT	CATCCAACGTTCATATCTGATCTC	(G/CTT)30	Not stated	Not stated	Not stated	Baranets et al. 2011
Poritidae	Porites rus (Forskål, 1775)	Pru-5	nedCACTTCATGGCACGCGAAGGA	CAATCTTTTCTTCGTTTTTCAGGT	(GAA)19	Not stated	Not stated	Not stated	Baranets et al. 2011
Poritidae	Porites rus (Forskål, 1775)	Pru-6	petACGAACGAGCAGAGTGGTTT	CATCATCGTCTTCGTCATCG	[TGTGCTACAAA(TGA)8]2	Not stated	Not stated	Not stated	Baranets et al. 2011
Poritidae	Porites rus (Forskål, 1775)	Pru-7	petGGATCAGAGAAACGCACCAT	CGTTGCCCTCGTCATTATTT	(ATG)17	Not stated	Not stated	Not stated	Baranets et al. 2011
Tubastraea	Tubsatrea coccinea (Lesson 1830), Tubastrea tagusensis (Wells, 1982)	Tco1	TGTAAAACGACGGCCAGTACTTCGGTGATCGGACGAG-PET	GCACGGGTACTTGCTTTG	(GTT)6	2	567–600	KY198738	Capel et al. 2017
Tubastraea	Tubsatrea coccinea (Lesson 1830), Tubastrea tagusensis (Wells, 1982)	Tco4	TGTAAAACGACGGCCAGTGTGGAGAGTGAATAAGCTTGGG-NED	GCCTGATGGTTTCTTGAGGTC	(TCA)4	2	253–259	KY198739	Capel et al. 2017
Tubastraea	Tubsatrea coccinea (Lesson 1830), Tubastrea tagusensis (Wells, 1982)	Tco5	TGTAAAACGACGGCCAGTTCAGGAGCCGATTAATACCTG-6FAM	TGTGCAGTGAATGTGCTCAAG	(GAAA)5	2 and 5	368–432	KY198740	Capel et al. 2017
Tubastraea	Tubsatrea coccinea (Lesson 1830), Tubastrea tagusensis (Wells, 1982)	Tco8	TGTAAAACGACGGCCAGTGGTGCAGTGTAAATTGGTTCG-PET	GACAAGTGGAAAGCGGACG	(GGA)6	2	343–349	KY198741	Capel et al. 2017
Tubastraea	Tubsatrea coccinea (Lesson 1830), Tubastrea tagusensis (Wells, 1982)	Tco9	TGTAAAACGACGGCCAGTTTGACCACGTACTGCCAAG-VIC	TCTGTTCAGAGAGCTCCGC	(TA)10	2	347–357	KY198742	Capel et al. 2017
Tubastraea	Tubsatrea coccinea (Lesson 1830), Tubastrea tagusensis (Wells, 1982)	Tco29	TGTAAAACGACGGCCAGTGTGCCCTAGGTCCATGGTTT-VIC	CCGGCTTCTATATAGGCTTCC	(ATA)20	3	211–222	KY198743	Capel et al. 2017
Tubastraea	Tubsatrea coccinea (Lesson 1830), Tubastrea tagusensis (Wells, 1982)	Tco30	TGTAAAACGACGGCCAGTGGGAATTCGGATGCAATTAT-6FAM	CTCTGTGGAATGAGCTGCAA	(ACAT)6	3 and 2	252–264	KY198744	Capel et al. 2017
Tubastraea	Tubastrea tagusensis (Wells, 1982)	Tco32	TGTAAAACGACGGCCAGTGCGTGGTCTGGTCTTTTCAT-6FAM	ACCCACTTTGAGGTGTTTGG	(ATA)13	2	240–246	KY198745	Capel et al. 2017
Tubastraea	Tubsatrea coccinea (Lesson 1830), Tubastrea tagusensis (Wells, 1982)	Tco34	TGTAAAACGACGGCCAGTGCGCCTACTACCACACGAAT-PET	TCCTTTCTACAGCGCACCTT	(TTA)19	2 and 3	189–217	KY198746	Capel et al. 2017
Tubastraea	Tubsatrea coccinea (Lesson 1830)	Tco36	TGTAAAACGACGGCCAGTGCAATGACAACAGCCAGAAC-VIC	TTTCGTCTGCCACATTCTTG	(ATA)15	Not stated	238–250	KY198747	Capel et al. 2017
Tubastraea	Tubsatrea coccinea (Lesson 1830), Tubastrea tagusensis (Wells, 1982)	Tco37	TGTAAAACGACGGCCAGTAAACATTCGATTCCCACTCG-NED	ACCCGGCCACTAATATTTCC	(CTA)24	4 and 3	242–263	KY198748	Capel et al. 2017
Tubastraea	Tubsatrea coccinea (Lesson 1830)	Tco38	TGTAAAACGACGGCCAGTTTTGAGTTTGAGTTTATTGACTCCTT-NED	GGAGTAAGCTTAGAGGGGTGCT	(TACA)6	Not stated	227–235	KY198749	Capel et al. 2017
Pocilloporidae	Madracis auretenra (Locke, Weil & Coates, 2007)	Maur_1	AACGATCAAAGTCGATGGAGACGTAAGGC AAAC	TCCACTCAAGAACAATGTTGATACACAGGC	AAAC	13	271-442	MT799827	Ballesteros-Contreras et al. 2022
Pocilloporidae	Madracis auretenra (Locke, Weil & Coates, 2007)	Maur_6	CGACTGGATTGAAGTTACTAGAGTGCGG TCCG	CTCAAGTCATCCAAGGTCAGCAGCG	TCCG	12	208-460	MT799828	Ballesteros-Contreras et al. 2022
Pocilloporidae	Madracis auretenra (Locke, Weil & Coates, 2007)	Maur_7	AATAGGCGCGTTCAGAGAACAAGGG AATC	CATGTCTAATCCCCATGATTGCGG	AATC	10	297-406	MT799829	Ballesteros-Contreras et al. 2022
Pocilloporidae	Madracis auretenra (Locke, Weil & Coates, 2007)	Maur_8	TTCTTATTCTGTGCTTCCTTTGCTGGG TCTG	ATGCCAGGTTGCCTCTGATTGGC	TCTG	11	240-290	MT799830	Ballesteros-Contreras et al. 2022
Pocilloporidae	Madracis auretenra (Locke, Weil & Coates, 2007)	Maur_12	GTGAATAAATGAATAACTGAGTACCTCCCG AAAT	GAAGAAACGTCAACAGTGAGAGGGG	AAAT	12	306-476	MT832345	Ballesteros-Contreras et al. 2022
Pocilloporidae	Madracis auretenra (Locke, Weil & Coates, 2007)	Maur_14	TTTAGGAAGGGAAGTGCCTGTTCCG AAAT	TCACGGCTAATAAATTTCACGTGCG	AAAT	18	252-346	MT832346	Ballesteros-Contreras et al. 2022
Pocilloporidae	Madracis auretenra (Locke, Weil & Coates, 2007)	Maur_16	CTTCGGCAGGATCATTTGTAATCGG AAC	TTTAGCAGCTTGGTGCCAAACCC	AAC	10	250-281 (410)	MT832347	Ballesteros-Contreras et al. 2022
Pocilloporidae	Madracis auretenra (Locke, Weil & Coates, 2007)	Maur_17	GAGTTCCAAGGAGTTTTGAATTGCCC AGT	GATGTAGAATCGCAGGTTCCTTGGG	AGT	15	257-314	MT832348	Ballesteros-Contreras et al. 2022
Pocilloporidae	Madracis auretenra (Locke, Weil & Coates, 2007)	Maur_20	GGATAATGTTGTAGTCCATGCCTTGCC ATT	GCAATTAATTATCCCATTGAAGCTCTGGC	ATT	16	270-357 (476)	MT832349	Ballesteros-Contreras et al. 2022
Pocilloporidae	Madracis auretenra (Locke, Weil & Coates, 2007)	Maur_21	AAGTAGTTGCTTGACTCTTTTCTGAAGCG TTC	ACCTCCACCTTGACAGCTCTTTCCC	TTC	16	165-223	MT832350	Ballesteros-Contreras et al. 2022
Pocilloporidae	Madracis auretenra (Locke, Weil & Coates, 2007)	Maur_23	TATGCGCACATTCAACTAGCATCCC ATT	TGTTAAGGCTTGGTTTCTTCATGCG	ATT	10	281-434	MT832351	Ballesteros-Contreras et al. 2022
Pocilloporidae	Madracis auretenra (Locke, Weil & Coates, 2007)	Maur_24	GAAATCTTTGTTTCAAGGAGGAAGGGG TTC	TCTACCTTGGCTTGTTCATCAGGGG	TTC	13	230-328	MT832352	Ballesteros-Contreras et al. 2022
Pocilloporidae	Madracis auretenra (Locke, Weil & Coates, 2007)	Maur_26	GTGGATGAGGAAGAGAGCAGTGGC ATC	CTGTCATGAGATCCAAACCTCCGC	ATC	4	325-337	MT832353	Ballesteros-Contreras et al. 2022
Pocilloporidae	Madracis auretenra (Locke, Weil & Coates, 2007)	Maur_30	TCCATAGTCTCACGATTGAGCG ATC	GAACAGTATGTTTACCCAGATCCC	ATC	11	304-336 (425)	MT832354	Ballesteros-Contreras et al. 2022
Pocilloporidae	Madracis auretenra (Locke, Weil & Coates, 2007)	Maur_34	CCTGGCTCCAAGTTGAAAGTAGGC ATC	TCAAGTTTGAAGACTGCAAGTAATCCC	ATC	9	310-441	MT832355	Ballesteros-Contreras et al. 2022
Pocilloporidae	Madracis auretenra (Locke, Weil & Coates, 2007)	Maur_35	GGGTATACACCCTGAAGTTTCACATAGCC ACC	CTCCGTAGGAATCCGAGCATTACCC	ACC	18	255-355	MT832356	Ballesteros-Contreras et al. 2022
Pocilloporidae	Madracis auretenra (Locke, Weil & Coates, 2007)	Maur_36	TCATGGTTGAGAGGTTCATATTTTAGCCC ATT	TCAAGTTTGAAGACTGCAAGTAATCCC	ATT	15	250-313 (325)	MT832357	Ballesteros-Contreras et al. 2022
Full references
Ballesteros-Contreras, D., Barrios, L., & Preziosi, R. (2022). New microsatellite markers for the shallow coral Madracis auretenra from the Caribbean. PLoS ONE, 17. https://doi.org/10.1371/journal.pone.0274895.
Baranets, V., Forsman, Z. H., & Karl, S. A. (2011). Microsatellite loci for the plate-and-pillar coral, Porities rus. Conservation Genetics Resources, 3, 519-521.
Baums, I. B., Devlin‐Durante, M. K., Brown, L., & Pinzón, J. H. (2009). Nine novel, polymorphic microsatellite markers for the study of threatened Caribbean acroporid corals. Molecular Ecology Resources, 9(4), 1155-1158.
Capel, K., Toonen, R., Rachid, C., Creed, J., Kitahara, M., Forsman, Z., & Zilberberg, C. (2017). Clone wars: asexual reproduction dominates in the invasive range of Tubastraea spp. (Anthozoa: Scleractinia) in the South-Atlantic Ocean. PeerJ, 5. https://doi.org/10.7717/peerj.3873.
Carlon, D. B., & LippE, C. (2008). Fifteen new microsatellite markers for the reef coral Favia fragum and a new Symbiodinium microsatellite. Molecular Ecology Resources, 8(4), 870-873.
Concepcion, G. T., Polato, N. R., Baums, I. B., & Toonen, R. J. (2010). Development of microsatellite markers from four Hawaiian corals: Acropora cytherea, Fungia scutaria, Montipora capitata and Porites lobata. Conservation Genetics Resources, 2, 11-15.
Davies, Sarah W., et al. "Novel polymorphic microsatellite markers for population genetics of the endangered Caribbean star coral, Montastraea faveolata." Marine Biodiversity 43 (2013): 167-172.
Douek, J., Rachmilovitz, E. N., & Rinkevich, B. (2023). New Microsatellite Markers for the Model Coral Species Stylophora pistillata from Eilat, the Red Sea. Journal of Marine Science and Engineering, 11(2), 244.
Gorospe, K. D., & Karl, S. A. (2013). Genetic relatedness does not retain spatial pattern across multiple spatial scales: Dispersal and colonization in the coral, P ocillopora damicornis. Molecular Ecology, 22(14), 3721-3736.
Jia, S., Li, Y., Chen, S., Cai, Z., Shen, J., Wang, Y., ... & Wang, D. (2023). Microsatellite markers for Monitipora digitata designed using restriction-site associated DNA sequencing. Frontiers in Marine Science, 10, 1019419.
Jigui, Y., Xinlong, Y., Li, L., Yanping, Z., Zegeng, W., & Yuanjia, H. (2018). Microsatellite Markers and Genetic Diversity of Four Scleractinian Corals. Russian Journal of Marine Biology, 44, 484-490.
Li, F., Chen, D., Li, Y., Li, S., Hou, J., Wang, D., & Wang, Y. (2020). Development of Microsatellite Markers for the Hermatypic Coral Porites lutea. International Journal of Marine Science, 10(3), 1.
Magalon, H., Samadi, S., Richard, M., Adjeroud, M., & Veuille, M. (2004). Development of coral and zooxanthella‐specific microsatellites in three species of Pocillopora (Cnidaria, Scleractinia) from French Polynesia. Molecular Ecology Notes, 4(2), 206-208.
Maier, E., Tollrian, R., & Nürnberger, B. (2001). Development of species‐specific markers in an organism with endosymbionts: microsatellites in the scleractinian coral Seriatopora hystrix. Molecular Ecology Notes, 1(3), 157-159.
Miller, K. J., & Howard, C. G. (2004). Isolation of microsatellites from two species of scleractinian coral. Molecular Ecology Notes, 4(1), 11-13.
Nakajima, Y., Wepfer, P. H., Suzuki, S., Zayasu, Y., Shinzato, C., Satoh, N., & Mitarai, S. (2017). Microsatellite markers for multiple Pocillopora genetic lineages offer new insights about coral populations. Scientific Reports, 7(1), 6729.
Pinzón, J. H., & Lajeunesse, T. C. (2011). Species delimitation of common reef corals in the genus Pocillopora using nucleotide sequence phylogenies, population genetics and symbiosis ecology. Molecular ecology, 20(2), 311-325.
Polato, N. R., Concepcion, G. T., Toonen, R. J., & Baums, I. B. (2010). Isolation by distance across the Hawaiian Archipelago in the reef‐building coral Porites lobata. Molecular Ecology, 19(21), 4661-4677.
Shinzato, C., Yasuoka, Y., Mungpakdee, S., Arakaki, N., Fujie, M., Nakajima, Y., & Satoh, N. (2014). Development of novel, cross-species microsatellite markers for Acropora corals using next-generation sequencing technology. Frontiers in Marine Science, 1, 11.
Starger, C. J., Yeoh, S. S., DAI, C. F., Baker, A. C., & Desalle, R. O. B. (2008). Ten polymorphic STR loci in the cosmopolitan reef coral, Pocillopora damicornis. Molecular Ecology Resources, 8(3), 619-621.
Torda, G., Schmidt-Roach, S., Peplow, L. M., Lundgren, P., & van Oppen, M. J. (2013). A rapid genetic assay for the identification of the most common Pocillopora damicornis genetic lineages on the Great Barrier Reef. PLoS One, 8(3), e58447.
Underwood, J. N., Souter, P. B., Ballment, E. R., Lutz, A. H., & Van Oppen, M. J. H. (2006). Development of 10 polymorphic microsatellite markers from herbicide‐bleached tissues of the brooding pocilloporid coral Seriatopora hystrix. Molecular Ecology Notes, 6(1), 176-178.
Yang, S. Y., Fong, W. L., Chow, W. S., Hsu, C. M., Chan, C. L. C., Keshavmurthy, S., & Chen, C. A. (2018). Development of novel polymorphic microsatellite markers in catch bowl coral, Isopora palifera (Scleractinia; Acroporidae) using next-generation sequencing. Zoological Studies, 57.

## Sheet: Table S7_Coral_Genomes_Assembly
Assembly Accession	Organism Name	Family	Assembly Level	Assembly Release Date	Genome Size	Genome size (MB)
GCA_013753865.1	Acropora millepora	Acroporidae	Chromosome	29/07/2020	475381253	475.381
GCF_013753865.1	Acropora millepora	Acroporidae	Chromosome	29/07/2020	475381253	475.381
GCA_964291705.1	Acropora hyacinthus	Acroporidae	Chromosome	28/10/2024	495248832	495.249
GCA_964030605.3	Acropora palmata	Acroporidae	Chromosome	18/04/2025	333946596	333.947
GCF_964030605.1	Acropora palmata	Acroporidae	Chromosome	18/04/2025	333946596	333.947
GCA_948470475.1	Galaxea fascicularis	Euphylliidae	Chromosome	2023-03-02	416848215	416.848
GCA_964034985.1	Acropora cervicornis	Acroporidae	Chromosome	28/04/2024	328680610	328.681
GCA_949126865.1	Montipora capitata	Acroporidae	Chromosome	2023-08-04	689311190	689.311
GCA_036669905.1	Acropora muricata	Acroporidae	Chromosome	22/02/2024	487333246	487.333
GCF_036669905.1	Acropora muricata	Acroporidae	Chromosome	22/02/2024	487333246	487.333
GCA_958299795.1	Porites lutea	Poritidae	Chromosome	2023-07-07	541644883	541.645
GCF_958299795.1	Porites lutea	Poritidae	Chromosome	2023-07-07	541644883	541.645
GCA_036669915.2	Pocillopora verrucosa	Pocilloporidae	Chromosome	22/02/2024	353416094	353.416
GCF_036669915.1	Pocillopora verrucosa	Pocilloporidae	Chromosome	22/02/2024	353416094	353.416
GCA_964199315.1	Orbicella franksi	Merulinidae	Chromosome	13/07/2024	496972095	496.972
GCA_963693305.1	Meandrina meandrites	Meandrinidae	Chromosome	2023-07-12	551155651	551.156
GCA_964030785.1	Siderastrea siderea	Rhizangiidae	Chromosome	20/04/2024	831102746	831.103
GCA_964035525.1	Porites cylindrica	Poritidae	Chromosome	29/04/2024	589274169	589.274
GCA_964017195.1	Siderastrea radians	Rhizangiidae	Chromosome	23/03/2024	807191999	807.192
GCA_964027065.2	Pocillopora grandis	Pocilloporidae	Chromosome	2024-03-06	361407675	361.408
GCA_964059495.1	Madracis auretenra	Pocilloporidae	Chromosome	2024-05-06	521664626	521.665
GCA_036669935.2	Montipora foliosa	Acroporidae	Chromosome	23/08/2024	789253072	789.253
GCF_036669935.1	Montipora foliosa	Acroporidae	Chromosome	23/08/2024	789253072	789.253
GCA_964212065.1	Isopora palifera	Acroporidae	Chromosome	2024-03-08	482712449	482.712
GCA_036669925.2	Montipora capricornis	Acroporidae	Chromosome	23/08/2024	809264945	809.265
GCF_036669925.1	Montipora capricornis	Acroporidae	Chromosome	23/08/2024	809264945	809.265
GCA_947652115.1	Blastomussa wellsi	Lobophylliidae	Chromosome	21/12/2022	367991705	367.992
GCA_047906015.2	Astrangia poculata	Astrangiidae	Chromosome	2025-01-05	457591908	457.592
GCA_964187815.1	Dendrogyra cylindrus	Meandrinidae	Chromosome	18/06/2024	560006297	560.006
GCA_964261235.1	Acropora spicifera	Acroporidae	Chromosome	2024-07-09	478491027	478.491
GCA_964330385.1	Montipora palawanensis	Acroporidae	Chromosome	2024-07-11	774802024	774.802
GCA_964656845.1	Oculina arbuscula	Oculinidae	Chromosome	2025-02-01	515376577	515.377
GCA_964035705.1	Porites rus	Poritidae	Chromosome	2024-02-05	569607418	569.607
GCA_964020085.1	Micromussa lordhowensis	Lobophylliidae	Chromosome	30/03/2024	582076840	582.077
GCA_964194085.1	Cyphastrea salae	Merulinidae	Chromosome	28/06/2024	536289270	536.289
GCA_964258685.1	Duncanopsammia axifuga	Dendrophylliidae	Chromosome	2024-01-09	673586509	673.587
GCA_965112835.1	Stephanocoenia intersepta	Astrocoeniidae	Chromosome	24/01/2025	656214868	656.215
GCA_964273435.1	Acropora austera	Acroporidae	Chromosome	2024-04-10	482189575	482.19
GCA_964656595.1	Madracis senaria	Pocilloporidae	Chromosome	2025-02-01	541737312	541.737
GCA_964204835.1	Turbinaria reniformis	Dendrophylliidae	Chromosome	27/07/2024	802301096	802.301
GCA_964199735.2	Echinopora horrida	Merulinidae	Chromosome	20/03/2025	658364409	658.364
GCA_965214385.1	Acropora loripes	Acroporidae	Chromosome	21/03/2025	547212312	547.212
GCA_964274385.1	Acropora glauca	Acroporidae	Chromosome	2024-08-11	431250559	431.251
GCA_022496165.2	Catalaphyllia jardinei	Euphylliidae	Chromosome	2022-07-06	651363123	651.363
GCA_000222465.2	Acropora digitifera	Acroporidae	Scaffold	15/01/2016	447478678	447.479
GCF_000222465.1	Acropora digitifera	Acroporidae	Scaffold	15/01/2016	447478678	447.479
GCA_002571385.2	Stylophora pistillata	Pocilloporidae	Scaffold	17/10/2017	397587675	397.588
GCF_002571385.2	Stylophora pistillata	Pocilloporidae	Scaffold	17/10/2017	397587675	397.588
GCA_002042975.1	Orbicella faveolata	Merulinidae	Scaffold	20/03/2017	485532801	485.533
GCF_002042975.1	Orbicella faveolata	Merulinidae	Scaffold	20/03/2017	485532801	485.533
GCA_003704095.1	Pocillopora damicornis	Pocilloporidae	Scaffold	31/10/2018	234333463	234.333
GCF_003704095.1	Pocillopora damicornis	Pocilloporidae	Scaffold	31/10/2018	234333463	234.333
GCA_014633955.1	Acropora tenuis	Acroporidae	Scaffold	2020-05-09	403138309	403.138
GCA_014634125.1	Acropora gemmifera	Acroporidae	Scaffold	2020-05-09	400993167	400.993
GCA_029204205.1	Desmophyllum pertusum	Caryophylliidae	Scaffold	2023-08-03	556858542	556.859
GCA_044231415.1	Acropora pulchra	Acroporidae	Contig	2024-01-11	518313916	518.314
GCA_042850425.1	Fimbriaphyllia ancora	Euphylliidae	Scaffold	27/07/2024	434157806	434.158
GCA_942486035.1	Porites lobata	Poritidae	Contig	15/05/2023	646152978	646.153
GCA_016490735.1	Pachyseris speciosa	Agariciidae	Contig	2021-05-01	984430632	984.431
GCA_022179025.1	Porites australiensis	Poritidae	Scaffold	14/01/2022	576510620	576.511
GCA_038088405.1	Porites divaricata	Poritidae	Contig	2024-12-04	539516755	539.517
GCA_031770025.1	Acropora spathulata	Acroporidae	Contig	20/09/2023	559124966	559.125
GCA_043250805.1	Colpophyllia natans	Merulinidae	Contig	17/10/2024	398942710	398.943
GCA_048544155.1	Acropora intermedia	Acroporidae	Contig	2025-11-03	496812990	496.813
GCA_024195265.1	Dendrophyllia cribrosa	Dendrophylliidae	Scaffold	2022-08-07	627238274	627.238
GCA_965282425.1	Diploria labyrinthiformis	Faviidae	Contig	18/05/2025	388238899	388.239
GCA_040938025.1	Porites harrisoni	Poritidae	Scaffold	29/07/2024	626654062	626.654
GCA_047759845.1	Tubastraea coccinea	Dendrophylliidae	Contig	13/02/2025	875834287	875.834
GCA_014634165.1	Acropora microphthalma	Acroporidae	Scaffold	2020-05-09	383861656	383.862
GCA_019787425.1	Platygyra sinensis	Merulinidae	Contig	27/08/2021	1096359891	1096.36
GCA_044509875.1	Leptoseris scabra	Agariciidae	Scaffold	2024-05-11	741806509	741.807
GCA_043882275.1	Montipora grisea	Acroporidae	Scaffold	25/10/2024	1154099581	1154.1
GCA_942486045.1	Pocillopora meandrina	Pocilloporidae	Scaffold	15/05/2023	347233126	347.233
GCA_022457155.1	Cladopsammia gracilis	Dendrophylliidae	Scaffold	2022-03-03	878658226	878.658
GCA_965607595.1	Caulastraea furcata	Merulinidae	Scaffold	2025-07-07	830821469	830.821
GCA_014633975.1	Acropora acuminata	Acroporidae	Scaffold	2020-05-09	394735330	394.735
GCA_014634045.1	Acropora cytherea	Acroporidae	Scaffold	2020-05-09	426326548	426.327
GCA_014634225.1	Acropora yongei	Acroporidae	Scaffold	2020-05-09	438047505	438.048
GCA_014634205.1	Acropora nasuta	Acroporidae	Scaffold	2020-05-09	416422065	416.422
GCA_014634525.1	Acropora selago	Acroporidae	Scaffold	2020-05-09	392938768	392.939
GCA_014634605.1	Acropora florida	Acroporidae	Scaffold	2020-05-09	442824714	442.825
GCA_942486025.1	Porites evermanni	Poritidae	Scaffold	15/05/2023	603805388	603.805
GCA_014634185.1	Astreopora myriophthalma	Acroporidae	Scaffold	2020-04-09	373482476	373.482
GCA_014634245.1	Montipora cactus	Acroporidae	Scaffold	2020-05-09	652738455	652.738
GCA_014634505.1	Montipora efflorescens	Acroporidae	Scaffold	2020-05-09	643322625	643.323
GCA_014634105.1	Acropora echinata	Acroporidae	Scaffold	2020-04-09	401478809	401.479
GCA_037127295.1	Acropora hemprichii	Acroporidae	Chromosome	13/03/2024	495621216	495.621
GCA_014634005.1	Acropora awi	Acroporidae	Chromosome	2020-05-09	428844380	428.844
GCA_964205215.1	Stylophora pistillata	Pocilloporidae	Chromosome	29/07/2024	560621604	560.622
GCA_964200805.1	Pocillopora damicornis	Pocilloporidae	Chromosome	25/07/2024	380677156	380.677
GCA_020536085.1	Acropora hyacinthus	Acroporidae	Chromosome	20/10/2021	446425040	446.425
GCA_025960835.2	Acropora palmata	Acroporidae	Chromosome	2024-07-03	287592185	287.592
GCA_041430625.1	Acropora cervicornis	Acroporidae	Chromosome	23/08/2024	304914737	304.915
GCA_964332325.1	Acropora muricata	Acroporidae	Chromosome	2024-08-11	468446327	468.446
GCA_965118205.1	Acropora pulchra	Acroporidae	Chromosome	29/01/2025	459261341	459.261
GCA_964035745.1	Porites divaricata	Poritidae	Chromosome	2024-04-05	527089361	527.089
GCA_964019555.1	Acropora spathulata	Acroporidae	Chromosome	30/03/2024	486194993	486.195
GCA_965112405.1	Montipora capricornis	Acroporidae	Scaffold	23/01/2025	716385029	716.385
GCA_964205245.1	Montipora sp. UDUK0000274	Acroporidae	Contig	29/07/2024	818650469	818.65
GCA_965213945.1	Acropora loripes	Acroporidae	Contig	21/03/2025	423183406	423.183
GCA_014634065.1	Acropora digitifera	Acroporidae	Contig	2020-05-09	415828151	415.828
GCA_042242905.1	Orbicella faveolata	Merulinidae	Scaffold	25/09/2024	493920580	493.921
GCA_032172095.1	Stylophora pistillata	Pocilloporidae	Contig	28/09/2023	369578054	369.578
GCA_964205175.1	Stylophora pistillata	Pocilloporidae	Contig	29/07/2024	800501040	800.501
GCA_001896105.1	Orbicella faveolata	Merulinidae	Scaffold	2016-09-12	487607326	487.607
GCA_964200845.1	Pocillopora damicornis	Pocilloporidae	Scaffold	26/07/2024	471576945	471.577
GCA_964291555.1	Acropora hyacinthus	Acroporidae	Scaffold	25/10/2024	460559946	460.56
GCA_964030595.3	Acropora palmata	Acroporidae	Scaffold	19/04/2025	425324462	425.324
GCA_014634145.1	Acropora hyacinthus	Acroporidae	Scaffold	2020-05-09	447200179	447.2
GCA_032359415.1	Acropora cervicornis	Acroporidae	Scaffold	2023-04-10	307445771	307.446
GCA_948470715.1	Galaxea fascicularis	Euphylliidae	Scaffold	2023-03-02	567871061	567.871
GCA_964034795.1	Acropora cervicornis	Acroporidae	Scaffold	26/04/2024	388924750	388.925
GCA_037043185.1	Acropora cervicornis	Acroporidae	Scaffold	2024-06-03	317749199	317.749
GCA_949126885.1	Montipora capitata	Acroporidae	Scaffold	2023-09-04	715855090	715.855
GCA_964331975.1	Acropora muricata	Acroporidae	Scaffold	2024-08-11	727375710	727.376
GCA_014634545.1	Acropora muricata	Acroporidae	Contig	2020-05-09	420731913	420.732
GCA_006542545.1	Montipora capitata	Acroporidae	Contig	2019-02-07	614509607	614.51
GCA_958299805.1	Porites lutea	Poritidae	Scaffold	2023-07-07	555325279	555.325
GCA_014529365.1	Pocillopora verrucosa	Pocilloporidae	Scaffold	2020-11-09	380505547	380.506
GCA_964199325.1	Orbicella franksi	Merulinidae	Scaffold	2024-12-07	588337483	588.337
GCA_965118215.1	Acropora pulchra	Acroporidae	Scaffold	29/01/2025	489299911	489.3
GCA_043250775.1	Siderastrea siderea	Rhizangiidae	Scaffold	17/10/2024	822356459	822.356
GCA_964031265.1	Siderastrea siderea	Rhizangiidae	Scaffold	21/04/2024	837819158	837.819
GCA_964019565.1	Acropora spathulata	Acroporidae	Scaffold	31/03/2024	510072945	510.073
GCA_964017165.1	Siderastrea radians	Rhizangiidae	Scaffold	23/03/2024	1725883735	1725.88
GCA_964035495.1	Porites cylindrica	Poritidae	Scaffold	28/04/2024	596237889	596.238
GCA_964035725.1	Porites divaricata	Poritidae	Scaffold	2024-03-05	498205571	498.206
GCA_963693325.1	Meandrina meandrites	Meandrinidae	Scaffold	2023-11-12	530784937	530.785
GCA_947652475.1	Blastomussa wellsi	Lobophylliidae	Scaffold	21/12/2022	416758951	416.759
GCA_965282395.1	Diploria labyrinthiformis	Faviidae	Scaffold	2025-02-07	501222941	501.223
GCA_964027075.1	Pocillopora grandis	Pocilloporidae	Scaffold	16/04/2024	3236396	3.2364
GCA_965112485.1	Montipora capricornis	Acroporidae	Scaffold	23/01/2025	853363559	853.364
GCA_964059505.1	Madracis auretenra	Pocilloporidae	Scaffold	29/05/2024	686918649	686.919
GCA_964212125.1	Isopora palifera	Acroporidae	Scaffold	2024-03-08	1275890917	1275.89
GCA_014634585.1	Acropora intermedia	Acroporidae	Scaffold	2020-05-09	416875905	416.876
GCA_964656855.1	Oculina arbuscula	Oculinidae	Scaffold	2025-03-01	514386485	514.386
GCA_043250745.1	Dendrogyra cylindrus	Meandrinidae	Scaffold	17/10/2024	526443619	526.444
GCA_046129775.1	Madrepora sp. SY280-shi	Oculinidae	Contig	17/12/2024	602349429	602.349
GCA_964330355.1	Montipora palawanensis	Acroporidae	Contig	2024-08-11	832535771	832.536
GCA_965112845.1	Stephanocoenia intersepta	Astrocoeniidae	Scaffold	24/01/2025	656553494	656.553
GCA_964261295.1	Acropora spicifera	Acroporidae	Scaffold	2024-07-09	525163116	525.163
GCA_964187805.1	Dendrogyra cylindrus	Meandrinidae	Contig	18/06/2024	671447591	671.448
GCA_964275325.1	Acropora glauca	Acroporidae	Scaffold	25/10/2024	432185009	432.185
GCA_964204765.1	Turbinaria reniformis	Dendrophylliidae	Scaffold	27/07/2024	824274945	824.275
GCA_964035695.1	Porites rus	Poritidae	Scaffold	2024-01-05	814858435	814.858
GCA_964273405.1	Acropora austera	Acroporidae	Scaffold	2024-03-10	523915448	523.915
GCA_964194075.1	Cyphastrea salae	Merulinidae	Scaffold	26/06/2024	656224153	656.224
GCA_965607615.1	Caulastraea furcata	Merulinidae	Contig	2025-07-07	821575113	821.575
GCA_964258795.1	Duncanopsammia axifuga	Dendrophylliidae	Scaffold	30/08/2024	720412072	720.412
GCA_964199745.2	Echinopora horrida	Merulinidae	Scaffold	20/03/2025	754984092	754.984
GCA_964020075.1	Micromussa lordhowensis	Lobophylliidae	Scaffold	31/03/2024	845023526	845.024
GCA_964656605.1	Madracis senaria	Pocilloporidae	Scaffold	2025-03-01	1576766479	1576.77
GCA_964205255.1	Montipora sp. UDUK0000274	Acroporidae	Scaffold	29/07/2024	1941341310	1941.34
GCA_023091755.1	Montipora sp. Colony 1 RG-2022	Acroporidae	Contig	22/04/2022	514221667	514.222
GCA_900290455.1	Porites rus	Poritidae	Scaffold	28/05/2018	470011093	470.011
GCA_004143615.1	Acropora millepora	Acroporidae	Scaffold	2019-06-02	386599652	386.6
GCF_004143615.1	Acropora millepora	Acroporidae	Scaffold	2019-06-02	386599652	386.6
GCA_030620025.1	Pocillopora verrucosa	Pocilloporidae	Contig	2023-03-08	356884395	356.884
GCF_030620025.1	Pocillopora verrucosa	Pocilloporidae	Contig	2023-03-08	356884395	356.884

## Sheet: Table S8_Coral_Growth_by_Polyps
Species	Acropora hyacinthus	Goniastrea retiformis	Platygyra sinensis	Porites lutea	Stylophora pistillata	Acropora gemmifera	Coelastrea aspera
Growth Rate (mm/year)	80.9	6.8	8.4	14.49	15	24	4
Polyp per area (units cm^-2)	112	9	4	43	360	126	3.9
Polyps After 1 Year(s)	26352.4	43.7689	24.7777	547.504	4818.94	3478.02	11.3904
Polyps After 2 Year(s)	98649.8	104.686	63.2891	1619.27	14367.3	11390.1	22.8015
Polyps After 3 Year(s)	217004	191.751	119.534	3258.3	29005	23862.3	38.1334
Polyps After 4 Year(s)	381415	304.964	193.513	5464.6	48732	40894.6	57.3859
Polyps After 5 Year(s)	591883	444.325	285.225	8238.16	73548.5	62487	80.5591
Polyps After 6 Year(s)	848408	609.835	394.671	11579	103454	88639.4	107.653
Polyps After 7 Year(s)	1.15099e+06	801.492	521.851	15487.1	138450	119352	138.668
Polyps After 8 Year(s)	1.49963e+06	1019.3	666.764	19962.4	178534	154625	173.603
Polyps After 9 Year(s)	1.89433e+06	1263.25	829.411	25005	223708	194457	212.459
Polyps After 10 Year(s)	2.33508e+06	1533.35	1009.79	30614.9	273972	238850	255.236
Polyps After 1 Year(s) / 3000	8.78414	0.0145896	0.00825924	0.182501	1.60631	1.15934	0.0037968
Polyps After 2 Year(s) / 3000	32.8833	0.0348953	0.0210964	0.539758	4.78909	3.79671	0.00760051
Polyps After 3 Year(s) / 3000	72.3347	0.063917	0.0398447	1.0861	9.66832	7.95411	0.0127111
Polyps After 4 Year(s) / 3000	127.138	0.101655	0.0645043	1.82153	16.244	13.6315	0.0191286
Polyps After 5 Year(s) / 3000	197.294	0.148108	0.0950751	2.74605	24.5162	20.829	0.026853
Polyps After 6 Year(s) / 3000	282.803	0.203278	0.131557	3.85966	34.4848	29.5465	0.0358844
Polyps After 7 Year(s) / 3000	383.663	0.267164	0.17395	5.16236	46.1499	39.784	0.0462226
Polyps After 8 Year(s) / 3000	499.876	0.339766	0.222255	6.65414	59.5114	51.5415	0.0578677
Polyps After 9 Year(s) / 3000	631.442	0.421084	0.27647	8.33501	74.5694	64.8191	0.0708197
Polyps After 10 Year(s) / 3000	778.359	0.511118	0.336597	10.205	91.3238	79.6167	0.0850786
Polyps After 1 Year(s) (Starting 10 cm²) / 3000	11.4352	0.0572264	0.0288441	0.470697	4.06603	2.30998	0.0194826
Polyps After 2 Year(s) (Starting 10 cm²) / 3000	37.8494	0.0931688	0.0502661	0.987149	8.62851	5.71999	0.0272722
Polyps After 3 Year(s) (Starting 10 cm²) / 3000	79.6159	0.137827	0.0775994	1.69269	14.8875	10.65	0.0363686
Polyps After 4 Year(s) (Starting 10 cm²) / 3000	136.735	0.191202	0.110844	2.58732	22.8429	17.1001	0.046772
Polyps After 5 Year(s) (Starting 10 cm²) / 3000	209.206	0.253292	0.149999	3.67103	32.4947	25.0702	0.0584822
Polyps After 6 Year(s) (Starting 10 cm²) / 3000	297.029	0.324099	0.195066	4.94384	43.8431	34.5603	0.0714994
Polyps After 7 Year(s) (Starting 10 cm²) / 3000	400.205	0.403621	0.246045	6.40573	56.8878	45.5705	0.0858234
Polyps After 8 Year(s) (Starting 10 cm²) / 3000	518.733	0.49186	0.302934	8.05671	71.6291	58.1006	0.101454
Polyps After 9 Year(s) (Starting 10 cm²) / 3000	652.613	0.588815	0.365734	9.89678	88.0668	72.1508	0.118392
Polyps After 10 Year(s) (Starting 10 cm²) / 3000	801.846	0.694485	0.434446	11.9259	106.201	87.7211	0.136637
Polyps After 1 Year(s) (Starting 100 cm²) / 3000	22.1161	0.376674	0.175992	2.26412	19.2291	8.53328	0.149087
Polyps After 2 Year(s) (Starting 100 cm²) / 3000	55.8511	0.462064	0.224562	3.28399	28.1546	14.3866	0.169481
Polyps After 3 Year(s) (Starting 100 cm²) / 3000	104.938	0.556171	0.279043	4.49295	38.7766	21.7599	0.191182
Polyps After 4 Year(s) (Starting 100 cm²) / 3000	169.378	0.658993	0.339435	5.891	51.095	30.6533	0.214189
Polyps After 5 Year(s) (Starting 100 cm²) / 3000	249.17	0.770531	0.405738	7.47814	65.1099	41.0667	0.238504
Polyps After 6 Year(s) (Starting 100 cm²) / 3000	344.314	0.890785	0.477953	9.25437	80.8213	53.0001	0.264125
Polyps After 7 Year(s) (Starting 100 cm²) / 3000	454.811	1.01976	0.556079	11.2197	98.2291	66.4536	0.291054
Polyps After 8 Year(s) (Starting 100 cm²) / 3000	580.66	1.15744	0.640116	13.3741	117.333	81.427	0.319289
Polyps After 9 Year(s) (Starting 100 cm²) / 3000	721.861	1.30384	0.730064	15.7176	138.134	97.9205	0.348831
Polyps After 10 Year(s) (Starting 100 cm²) / 3000	878.414	1.45896	0.825924	18.2501	160.631	115.934	0.37968
